# Supplementary material for: Exploring Heat-Response Mechanisms of MicroRNAs Based on Microarray Data of Rice Post-meiosis Panicle
Source: Int J Genomics. 2020 Sep 17;2020:7582612. doi: 10.1155/2020/7582612 (PMC7519984; doi:10.1155/2020/7582612)
Supplement: Supplementary Materials — Table S1: the normalized data of expressed miRNAs and mRNAs at five time points. Table S1 contains the results of the normalized data of expressed miRNAs and mRNAs at five time points. The microarray data are shown on the left side, and the results of the differential expression analysis are shown on the right side. Table S2-1: the list of 124 differentially expressed miRNAs in rice post-meiosis panicle. Table S2-1 contains the list of 124 DE-miRNAs in rice post-meiosis panicle under the heat stress. Eighty-six of 124 DE-miRNAs are upregulated and 38 of them are downregulated. Table S2-2: the mature sequences of 124 differentially expressed miRNAs. Table S2-2 contains 154 mature sequences of 124 DE-miRNAs. Table S3-1: putative target genes of 37 DE-miRNA families. Table S3-1 contains 1289 putative target genes of 37 DE-miRNA families. Table S3-2: the expression analysis of target genes under the heat stress in rice post-meiosis panicle. Table S3-2 contains the expression analysis results of 838 of 1289 putative target genes. Table S3-3 differentially expressed target genes of 37 DE-miRNA families under the heat stress in rice post-meiosis panicle. Table S3-3 contains the identified 351 DEGs of 37 DE-miRNA families under the heat stress in rice post-meiosis panicle. Table S4: the list of 178 high-confidence miRNA target genes' description. Table S4 contains the list of 178 high-confidence miRNA target genes' description. [file 7582612.f1.xlsx]

## Sheet: S1
Table S1 The normalized data of expressed miRNAs and mRNAs at the five time point
ProbeName	CK 1	ck2	10min-1	10min-2	20min-1	20min-2	60min-1	60min-2	2h-1	2h-2	P.Value(10min)	log2FC(10min)	P.Value(20min)	log2FC(20min)	P.Value(1h)	log2FC(1h)	P.Value(2h)	log2FC(2h)
Os01g0100100|COMBINER_EST|CI448596|0	0.9896	1.01051	0.90249	1.16214	0.697057	0.612904	1.53162	0.608937	1.98395	2.00576	0.869793	0.0344	0.0207294	-0.61346	0.926243	-0.0502868	0.00310105	0.996262
Os01g0100200|mRNA|AK059894|CDS+3'UTR	1.13191	2.4206	0.416583	0.368732	0.435167	0.684361	1.00332	1.30676	1.73988	0.996689	0.00897043	-2.08	0.03191	-1.60083	0.310817	-0.531672	0.557037	-0.32996
Os01g0100400|mRNA|AK101455|CDS+3'UTR	0.99071	1.00938	1.15138	1.11276	0.66104	0.499555	0.896848	0.733391	2.58028	2.06932	0.292781	0.179	0.0197676	-0.799237	0.332432	-0.302206	0.00355131	1.20834
Os01g0100500|mRNA|AK067316|CDS+3'UTR	0.990283	0.787444	1.00981	0.980962	0.703184	0.752275	1.12835	1.09499	1.43739	1.28152	0.413788	0.173	0.222228	-0.279928	0.299938	0.331986	0.038652	0.62007
Os01g0100600|mRNA|AK121362|CDS+3'UTR	0.990673	0.901045	1.11115	1.12413	0.609167	0.597684	1.00941	0.953319	2.80363	3.16531	0.192668	0.242	0.0153076	-0.646893	0.847683	0.0541987	0.00076168	1.65674
Os01g0100700|mRNA|AK059844|CDS+3'UTR	0.852785	0.990302	0.98665	1.00979	1.03454	0.892893	1.01066	0.902946	1.05733	1.03157	0.512164	0.119	0.742033	0.0646777	0.84836	0.0559111	0.338617	0.184536
Os01g0100700|mRNA|AK121523|CDS+3'UTR	0.803834	0.801858	1.14082	0.913897	1.08908	0.918205	1.21415	0.875887	1.3265	1.2301	0.137733	0.347	0.141372	0.316806	0.294206	0.361189	0.0135046	0.670009
Os01g0100800|mRNA|AK122012|CDS+3'UTR	0.815776	0.72991	1.01191	1.01797	0.883342	0.860982	0.997366	1.00264	2.09373	1.94589	0.0673507	0.395	0.32898	0.176532	0.22544	0.373982	0.00131625	1.38723
Os01g0100900|COMBINER_EST|CI015509|0	1.29055	1.06651	0.999692	1.00031	0.883931	0.9873	0.582787	0.777753	1.07291	1.184	0.263079	-0.23	0.155485	-0.328663	0.0538418	-0.801234	0.772685	-0.0578518
Os01g0101200|mRNA|AK067866|CDS+3'UTR	0.912581	1.16398	0.981876	1.10294	1.01846	0.627975	0.891078	0.37191	1.31173	1.30268	0.948422	0.0139	0.316899	-0.365965	0.164878	-0.840224	0.158272	0.342928
Os01g0101200|mRNA|AK104517|CDS+3'UTR	0.82067	1.12973	1.063	1.00702	0.993033	0.619957	0.827112	0.421866	1.29654	1.24642	0.666452	0.104	0.425111	-0.295348	0.178376	-0.70492	0.152269	0.400805
Os01g0101200|mRNA|AK104625|CDS+3'UTR	0.755701	1.0061	1.00424	1.01195	0.995782	0.590068	0.649725	0.396687	1.06905	1.13532	0.37347	0.209	0.618824	-0.185902	0.100036	-0.780342	0.192247	0.337385
Os01g0101200|mRNA|AK104752|CDS+3'UTR	0.880192	1.15364	0.999764	1.00127	1.00024	0.651599	0.771126	0.417451	1.22879	1.18733	0.961955	-0.0103	0.352256	-0.319842	0.108011	-0.828681	0.276467	0.261441
Os01g0101200|mRNA|AK119457|CDS+3'UTR	0.44378	0.574864	1.14367	0.97644	1.02413	0.545706	1.07276	0.927256	2.68955	2.18148	0.00846319	1.07	0.21812	0.56569	0.0249635	0.981578	0.00073183	2.26173
Os01g0101300|COMBINER_EST|CI016681|6	1.07836	1.05424	0.912916	0.900865	0.802589	0.948552	1.19446	0.867841	1.1334	1.13305	0.187847	-0.234	0.168767	-0.289257	0.835629	-0.0665898	0.590107	0.0879164
Os01g0101600|mRNA|AK099952|CDS+3'UTR	0.875126	0.823	0.612728	1.00861	0.949077	1.04966	1.84049	0.991464	1.19482	1.54702	0.731154	-0.11	0.217602	0.233998	0.157686	0.670597	0.0308627	0.679876
Os01g0101600|mRNA|AK103820|CDS+3'UTR	1.01429	0.937277	1.18453	1.22913	1.10985	0.985908	1.12417	0.774762	0.596477	0.718604	0.116441	0.307	0.571314	0.101435	0.851461	-0.0631681	0.0369259	-0.574607
Os01g0101600|mRNA|AK122118|CDS+3'UTR	1.05816	0.941432	1.18655	1.28175	1.18625	1.10563	0.945037	0.767453	0.642098	0.765987	0.136585	0.305	0.292528	0.198399	0.46217	-0.228945	0.0543703	-0.509113
Os01g0101700|COMBINER_EST|CI525185|3	0.983315	0.953778	0.969142	1.08441	1.01697	0.957149	1.49231	0.822398	1.14034	1.12873	0.630716	0.0821	0.867605	0.0268192	0.64001	0.194002	0.206343	0.228354
Os01g0101800|mRNA|AK103498|CDS+3'UTR	0.993195	1.36816	1.00685	1.19365	0.559308	0.347777	0.698356	0.307261	2.34232	2.26164	0.729451	-0.0886	0.0149444	-1.40222	0.0486459	-1.33141	0.0132264	0.981461
Os01g0102000|mRNA|AK101065|CDS+3'UTR	0.726727	1.18945	0.737763	1.25769	0.853557	1.13472	1.01989	0.92225	0.980501	1.04017	0.905768	0.0511	0.817003	0.0820537	0.871341	0.0609274	0.710892	0.119312
Os01g0102300|mRNA|AK067320|CDS+3'UTR	0.680548	0.916862	0.935085	1.06677	1.68843	1.20022	1.2012	1.40353	0.716847	0.937411	0.206831	0.338	0.0401776	0.849715	0.0722329	0.716992	0.845742	0.053473
Os01g0102400|COMBINER_EST|CI453282|0	0.457838	1.06472	0.363917	0.939217	1.42367	1.2728	0.675327	0.70223	1.74638	2.47909	0.724633	-0.256	0.116207	0.947118	0.968913	-0.0198536	0.0365109	1.5754
Os01g0102500|mRNA|AK100002|CDS+3'UTR	0.783838	0.785323	1.34755	1.09019	1.25251	1.22185	0.301664	2.85802	0.917272	0.721352	0.0279439	0.627	0.0122566	0.656956	0.836228	0.243021	0.803008	0.0521059
Os01g0102600|mRNA|AK062086|CDS+3'UTR	0.875184	2.32459	1.04708	0.882042	1.08595	0.989878	0.698479	0.634044	1.01023	1.22836	0.349648	-0.57	0.438469	-0.460176	0.102558	-1.09985	0.546985	-0.35661
Os01g0102600|mRNA|AK064812|CDS+3'UTR	0.921569	2.32693	1.12738	0.964391	1.1391	0.918098	0.695525	0.659108	1.03692	1.13665	0.39259	-0.49	0.375944	-0.517986	0.0893705	-1.11292	0.445098	-0.431749
Os01g0102700|mRNA|AK063774|CDS+3'UTR	1.32411	1.3738	0.978228	1.03335	0.985872	0.985317	0.56861	0.647977	1.0923	1.01433	0.0491794	-0.424	0.0397294	-0.452536	0.00984107	-1.15184	0.085818	-0.357651
Os01g0102700|mRNA|AK099081|CDS+3'UTR	1.18205	1.23502	1.0051	0.994923	0.900274	0.873524	0.822235	0.6035	1.13008	1.02681	0.140337	-0.273	0.042467	-0.446234	0.0541087	-0.778388	0.359162	-0.165614
Os01g0102700|mRNA|AK099360|CDS+3'UTR	1.25104	1.32577	0.698273	1.01177	0.988363	0.952266	0.835366	0.74418	1.19356	1.18178	0.0670682	-0.616	0.0560623	-0.408705	0.0510053	-0.707879	0.487867	-0.11686
Os01g0102800|mRNA|AB111944|CDS	0.834596	0.737132	0.77297	1.02627	1.00589	0.99414	1.08289	1.19633	0.875138	1.05009	0.447119	0.183	0.0970167	0.350427	0.111415	0.537175	0.202505	0.289473
Os01g0102800|mRNA|AK064456|CDS+3'UTR	1.00173	0.895751	0.784999	0.998271	0.930541	0.977917	1.22387	1.11546	1.10288	1.22111	0.652258	-0.0977	0.952572	0.0101299	0.318709	0.302707	0.161068	0.292903
Os01g0102900|mRNA|AK067670|CDS+3'UTR	1.68481	0.672206	1.33651	1.13764	0.712775	0.661141	0.346339	0.879016	1.93145	2.37959	0.697048	0.212	0.279903	-0.632504	0.227967	-0.947669	0.123676	1.01042
Os01g0102900|mRNA|AK120535|CDS+3'UTR	2.14384	0.610385	1.10355	1.72511	0.906164	0.584528	0.715385	0.455637	1.60439	2.06245	0.722688	0.27	0.412258	-0.6524	0.212774	-1.00262	0.385926	0.669201
Os01g0102900|mRNA|X68807|CDS+3'UTR	1.04431	0.454475	1.18085	1.08693	0.957572	0.664413	0.571607	0.535598	1.41635	1.41664	0.19514	0.718	0.693067	0.211393	0.540449	-0.316252	0.0890579	1.03992
Os01g0103000|mRNA|AK066123|5'UTR+CDS	1.06803	2.36867	0.546347	0.378554	0.632591	0.573837	0.936304	1.45473	1.99797	1.11451	0.0209046	-1.81	0.0365466	-1.40049	0.424289	-0.446617	0.872384	-0.0920419
Os01g0103000|mRNA|AK068676|5'UTR+CDS	1.15386	1.26566	1.04443	1.24863	1.26284	0.946278	0.764774	0.512313	0.957463	0.804831	0.673024	-0.0816	0.540276	-0.144676	0.0380935	-0.949077	0.0663742	-0.461156
Os01g0103000|mRNA|AK108287|CDS+3'UTR	1.01388	1.00723	0.888807	1.01815	1.0014	0.780124	0.686717	0.71348	1.12598	0.998604	0.61944	-0.0872	0.382277	-0.193242	0.104941	-0.529772	0.691079	0.069447
Os01g0103100|mRNA|AK058723|CDS+3'UTR	1.26118	0.842977	0.836958	1.02274	0.836702	1.21973	1.32545	1.22424	0.810255	0.977764	0.601757	-0.156	0.931823	-0.0294943	0.398212	0.305009	0.486341	-0.212168
Os01g0103100|mRNA|AK070557|CDS+3'UTR	1.40757	1.03709	0.931441	1.16394	0.964235	1.51937	0.704558	0.826153	0.745671	1.05787	0.431444	-0.215	0.993974	0.00258779	0.0904986	-0.66324	0.196756	-0.443989
Os01g0103400|mRNA|AK109199|UTR	0.645225	0.578109	1.3237	1.91425	0.805311	0.477367	1.5971	0.443088	1.37715	1.24176	0.00562695	1.38	0.948402	0.02175	0.524539	0.461917	0.00334914	1.09839
Os01g0103500|COMBINER_EST|Os01g0103500|8	0.984879	2.32634	0.541828	0.808436	0.30292	0.974182	1.88949	1.08764	1.70256	1.01535	0.083435	-1.19	0.130967	-1.4784	0.893762	-0.0784402	0.728473	-0.203196
Os01g0103600|mRNA|AK059848|CDS+3'UTR	0.995752	1.03072	1.13212	0.981205	0.986415	0.914532	1.03491	0.752624	1.06686	1.00427	0.746542	0.0571	0.576256	-0.0930719	0.543314	-0.199004	0.850405	0.0309973
Os01g0103600|mRNA|AK102848|CDS+3'UTR	1.62221	1.81594	0.742252	1.09954	0.807343	0.866299	1.0475	0.954657	0.624324	1.15013	0.0243584	-0.926	0.0035639	-1.03724	0.0388336	-0.779339	0.0486439	-1.01826
Os01g0103700|mRNA|AK070525|CDS+3'UTR	0.344183	0.38017	0.897169	0.614797	0.749734	1.11462	2.20783	1.33925	1.3704	1.35277	0.0153708	1.04	0.00753111	1.33752	0.00214729	2.24905	0.00034485	1.91227
Os01g0103800|mRNA|AK102782|CDS+3'UTR	1.04971	1.00066	0.975611	0.999336	0.678707	0.826388	1.18979	0.808723	1.84881	1.6553	0.735617	-0.0538	0.0691478	-0.452595	0.852322	-0.0632599	0.00991012	0.771373
Os01g0103900|mRNA|AK069975|CDS+3'UTR	1.09945	1.1537	0.676739	0.909546	0.5664	0.525683	0.797552	1.73677	2.49357	1.96281	0.0730473	-0.522	0.00286097	-1.04545	0.895283	0.063504	0.00860883	0.974041
Os01g0104000|mRNA|AK072087|CDS+3'UTR	1.11031	1.01079	0.706385	0.989328	0.724305	0.783599	1.11587	0.756682	1.9769	1.61497	0.218738	-0.342	0.0392376	-0.491791	0.557032	-0.205258	0.0177993	0.754153
Os01g0104000|mRNA|AK103808|CDS+3'UTR	1.09266	0.994716	1.00531	1.01341	0.745989	0.850068	0.914172	0.697455	1.65608	1.3858	0.776788	-0.0467	0.0856347	-0.388661	0.25475	-0.384745	0.0441903	0.539146
Os01g0104100|mRNA|AK072797|CDS+3'UTR	0.932676	0.88553	1.10237	1.0201	0.980293	0.881337	1.22667	0.885725	1.32769	1.28382	0.222768	0.223	0.848283	0.0324941	0.548547	0.197809	0.0286616	0.522652
Os01g0104100|mRNA|AK104280|CDS+3'UTR	0.966626	0.924717	1.14798	1.00516	0.994867	0.860338	1.22826	0.853933	1.4388	1.27048	0.322963	0.184	0.86042	-0.031281	0.730538	0.115347	0.0370824	0.516062
Os01g0104200|COMBINER_EST|CI078025|0	1.8551	2.58223	0.533147	0.186242	0.448618	0.947414	1.12463	1.0555	0.434952	1.50427	0.00998898	-2.8	0.0195529	-1.74724	0.0255409	-1.00636	0.107575	-1.43606
Os01g0104400|mRNA|AK060132|CDS+3'UTR	1.02214	0.87975	1.02303	1.06684	1.2071	1.14735	0.807874	0.978344	0.907623	0.919149	0.450221	0.14	0.140641	0.311554	0.759421	-0.0930681	0.765149	-0.0541081
Os01g0104400|mRNA|AK071375|CDS+3'UTR	1.02016	0.85557	0.980241	0.975089	1.0726	1.07219	0.927861	0.955714	1.11899	1.04159	0.723029	0.0655	0.316265	0.198959	0.968569	0.0114412	0.311733	0.208621
Os01g0104400|mRNA|AK104555|CDS+3'UTR	0.916025	0.841933	1.28796	0.911496	1.03482	0.976415	1.12813	0.962087	1.1602	1.02415	0.269688	0.303	0.281985	0.194854	0.415444	0.246468	0.141507	0.311782
Os01g0104400|mRNA|AK104820|CDS+3'UTR	0.952499	0.801385	0.890944	0.961714	1.04207	1.01207	1.0897	0.988073	1.2326	1.06449	0.660437	0.0834	0.250886	0.233206	0.417064	0.248129	0.112571	0.390752
Os01g0104500|COMBINER_EST|CI450272|0	1.02143	0.649673	1.07369	1.19605	0.995315	0.857738	0.429334	0.637956	1.36749	1.00471	0.169488	0.476	0.564388	0.181727	0.168013	-0.638339	0.181767	0.524964
Os01g0104600|mRNA|AK058683|CDS+3'UTR	0.913967	1.09568	0.55994	0.925939	1.0376	0.963761	1.33419	0.825854	1.1686	1.23466	0.207313	-0.475	0.995715	-0.00102234	0.855962	0.0689383	0.218296	0.263423
Os01g0104600|mRNA|AK100613|CDS+3'UTR	0.929276	1.07359	0.935173	1.00606	1.0628	0.993972	0.913001	0.85953	1.0684	1.23944	0.814091	-0.0423	0.818817	0.0412636	0.554833	-0.173159	0.332433	0.204255
Os01g0104800|mRNA|AK067602|CDS+3'UTR	0.951922	1.06017	1.02529	1.06346	0.737692	0.640024	0.975335	0.45116	1.85682	1.99372	0.740907	0.0558	0.0364003	-0.54796	0.251603	-0.598763	0.00526733	0.937546
Os01g0104800|mRNA|AK103287|CDS+3'UTR	0.977345	1.0485	0.886456	1.06463	0.669743	0.652409	1.02318	0.516911	1.20968	1.19351	0.755498	-0.0594	0.0168178	-0.614872	0.312883	-0.477111	0.186594	0.247281
Os01g0104900|mRNA|AK071797|CDS+3'UTR	1.00939	0.922366	1.10086	0.990701	0.670901	0.530925	1.15765	0.722846	1.34679	1.28609	0.522206	0.114	0.0261094	-0.693069	0.834614	-0.0769672	0.0499545	0.447814
Os01g0104900|mRNA|AK121535|CDS+3'UTR	1.12665	1.0105	0.989608	1.14792	0.723144	0.529539	0.777813	0.636606	1.12659	1.13848	0.993202	-0.00158	0.0273487	-0.785975	0.0932497	-0.600572	0.620356	0.0859814
Os01g0105300|mRNA|AK072732|CDS+3'UTR	1.10652	1.29553	1.01781	0.982501	0.563013	0.662232	0.691043	0.705757	1.15964	1.05839	0.199537	-0.26	0.00754535	-0.971462	0.0398553	-0.777742	0.56265	-0.112015
Os01g0105400|mRNA|AK106913|CDS+3'UTR	0.883204	1.01422	0.795681	1.14614	0.985979	0.863097	0.907938	1.12937	2.14234	1.90599	0.961271	0.0129	0.845406	-0.036983	0.751006	0.0974998	0.003992	1.09427
Os01g0105500|COMBINER|CI273732|6	0.972572	1.2246	0.791631	0.867894	0.72609	0.877815	1.3208	6.01991	1.07678	1.0282	0.113451	-0.397	0.105699	-0.450989	0.146084	1.36949	0.79919	-0.0526681
Os01g0105700|mRNA|AK119493|CDS+3'UTR	0.75434	0.838029	1.3113	1.22992	1.04826	0.826508	0.953959	0.407656	1.72896	1.46111	0.0142476	0.676	0.320777	0.227371	0.507175	-0.350468	0.0060528	0.999307
Os01g0105800|mRNA|AK066672|CDS+3'UTR	0.773242	0.70945	1.00371	0.429822	1.01744	0.770576	0.996308	2.68007	1.30194	1.49543	0.729714	-0.173	0.291787	0.257593	0.0955629	1.14158	0.00680489	0.913727
Os01g0105900|mRNA|AK066907|CDS+3'UTR	1.17143	0.898157	0.982435	0.977579	1.01788	1.31525	1.11472	1.22025	0.735024	0.836857	0.759926	-0.0658	0.513944	0.173796	0.558822	0.185268	0.148758	-0.387199
Os01g0106200|mRNA|AK060999|CDS+3'UTR	1.19264	1.23796	1.00095	0.999052	1.05135	1.18284	0.911789	0.79529	0.890159	0.893071	0.130689	-0.281	0.483752	-0.123816	0.121898	-0.512898	0.0436784	-0.44657
Os01g0106300|mRNA|AK061325|CDS+3'UTR	1.01316	0.98701	1.26116	1.14563	4.82838	1.27826	0.719228	0.686969	0.0480435	0.144193	0.163414	0.265	0.141097	1.31286	0.116403	-0.508581	0.00432493	-3.58672
Os01g0106300|mRNA|AK098946|CDS+3'UTR	0.996732	1.00328	1.19709	1.10906	4.58547	1.15604	0.848152	0.657547	0.0452124	0.113583	0.249258	0.204	0.179823	1.20313	0.209838	-0.42122	0.00195349	-3.80266
Os01g0106300|mRNA|AK104189|CDS+3'UTR	1.01649	0.983774	1.62293	1.16688	4.71912	1.19954	0.707583	0.635469	0.040551	0.0932412	0.113304	0.461	0.165183	1.2505	0.0887682	-0.576568	0.00114153	-4.0235
Os01g0106300|mRNA|AK104238|CDS+3'UTR	0.986912	1.01326	1.26968	1.27669	5.25874	1.32075	0.850026	0.682335	0.0606998	0.118106	0.0781003	0.348	0.133652	1.39803	0.228011	-0.392934	0.00087209	-3.56201
Os01g0106300|mRNA|AK104669|CDS+3'UTR	1.01307	0.987096	1.39271	1.32613	5.35835	1.35093	0.817346	0.761961	0.0374235	0.119942	0.0425402	0.443	0.126957	1.42787	0.257249	-0.341597	0.0039012	-3.89975
Os01g0106300|mRNA|AK104735|CDS+3'UTR	1.01869	0.981657	1.3628	1.24696	4.95936	1.28034	0.711544	0.706045	0.0482183	0.120851	0.0701265	0.382	0.141882	1.33334	0.12246	-0.496572	0.00212071	-3.71148
Os01g0106300|mRNA|AK119550|CDS+3'UTR	0.997765	1.00224	1.09194	1.07307	4.5319	1.05335	0.656347	0.60098	0.0332552	0.0866479	0.478251	0.114	0.222855	1.12755	0.0572116	-0.67104	0.00152241	-4.21948
Os01g0106400|mRNA|AK102701|CDS+3'UTR	0.808392	1.00059	1.08	0.916811	2.0673	0.999408	1.38487	1.74282	0.425976	0.288651	0.511106	0.146	0.187156	0.676454	0.052215	0.788594	0.00878747	-1.35887
Os01g0106400|mRNA|AK109339|CDS+3'UTR	0.805522	0.994657	1.13615	0.977653	2.10117	1.00537	1.05465	1.78422	0.413702	0.310577	0.302525	0.236	0.17941	0.699328	0.169339	0.615899	0.00589339	-1.32029
Os01g0106400|mRNA|AY071920|CDS+3'UTR	0.807076	0.993416	1.12389	1.0006	2.08592	0.999399	1.06294	1.85076	0.44835	0.324141	0.272796	0.244	0.183504	0.689285	0.160409	0.647465	0.00886048	-1.23193
Os01g0106500|COMBINER|CI528395|0	0.657208	0.667728	1.00963	1.02362	0.725302	0.733753	1.11769	0.990457	1.38102	1.55409	0.0144151	0.618	0.398747	0.139132	0.0600676	0.667464	0.00247592	1.14502
Os01g0106500|COMBINER|CI528395|x	0.717666	0.733975	1.13146	1.01211	0.756518	0.740751	1.1314	0.988038	1.59377	1.6786	0.0249453	0.56	0.777304	0.0446606	0.105993	0.542779	0.00182556	1.17226
Os01g0106600|mRNA|AK061314|CDS+3'UTR	0.959223	1.0006	0.9994	1.00197	0.840614	0.837335	1.05936	0.569364	5.07975	2.72601	0.845836	0.0306	0.208279	-0.223707	0.440646	-0.335096	0.00653764	1.92537
Os01g0106700|COMBINER_EST|Os01g0106700|8	1.00298	0.959329	1.29175	1.48931	0.997033	0.730253	0.896921	0.60266	2.16401	1.871	0.0406346	0.5	0.414417	-0.2011	0.261208	-0.415957	0.00413952	1.03657
Os01g0106800|mRNA|AK059300|CDS+3'UTR	1.0198	0.897996	1.07682	0.983047	1.02419	0.955603	1.01093	0.807963	1.11894	0.989186	0.565775	0.105	0.786002	0.0479503	0.787831	-0.0825119	0.481574	0.13669
Os01g0106800|mRNA|AK073331|CDS+3'UTR	1.04698	0.943093	0.970701	0.985565	1.00291	0.997095	1.02217	0.962354	1.2574	1.13206	0.89079	-0.0228	0.956222	0.00914621	0.992331	-0.00271607	0.194808	0.263844
Os01g0106800|mRNA|AK119792|CDS+3'UTR	0.995005	0.883308	1.00502	1.01819	1.03608	0.971706	0.957613	0.858378	1.08163	1.01577	0.527507	0.11	0.580296	0.0979791	0.866997	-0.0482826	0.386722	0.161008
Os01g0106900|mRNA|AF367205|CDS+3'UTR	0.999322	1.35984	1.34896	1.1082	1.00068	1.21958	0.570673	0.794807	0.733857	0.851603	0.788461	0.0688	0.764118	-0.0775461	0.0726373	-0.791522	0.0765573	-0.560316
Os01g0106900|mRNA|AK059692|CDS+3'UTR	1.04927	1.39606	1.31275	1.09495	0.953044	1.1449	0.66264	0.637407	0.751473	0.875224	0.955284	-0.0136	0.409683	-0.212455	0.0328934	-0.897082	0.0651819	-0.577614
Os01g0106900|mRNA|AK099702|CDS+3'UTR	1.10809	1.46308	1.23645	1.05469	0.948149	1.12799	0.76865	0.771725	0.777824	0.915849	0.518061	-0.157	0.256373	-0.300073	0.061519	-0.725263	0.0603553	-0.593192
Os01g0107000|mRNA|AK066969|CDS+3'UTR	1.38539	1.19259	0.737208	1.0426	0.712595	0.959136	0.539284	0.789572	2.02455	1.83568	0.0892929	-0.552	0.05123	-0.636715	0.034458	-0.978067	0.0313665	0.584764
Os01g0107000|mRNA|AK105067|CDS+3'UTR	1.22535	1.02041	0.979994	0.917389	0.612518	0.861421	1.03798	0.691009	1.90805	1.82966	0.252896	-0.238	0.0700211	-0.622364	0.293746	-0.400895	0.015641	0.740664
Os01g0107300|mRNA|AK059460|5'UTR+CDS	0.263097	0.463566	1.14959	0.957199	1.04471	1.31931	1.18527	0.694409	0.863715	1.06207	0.0106447	1.59	0.008588	1.74919	0.0334191	1.37728	0.0152371	1.4555
Os01g0107400|COMBINER_EST|CI554480|0	0.932608	1.07226	1.2038	0.737223	0.730798	0.695689	1.17473	0.704373	1.09364	1.17408	0.790404	-0.0861	0.0444297	-0.48797	0.724756	-0.13663	0.351524	0.180336
Os01g0107700|mRNA|AK070027|CDS+3'UTR	0.930016	1.22947	0.923524	1.02774	0.973006	0.843124	1.43609	0.819009	1.23182	1.35982	0.563442	-0.134	0.339323	-0.239514	0.961409	0.0203676	0.271924	0.275418
Os01g0107900|mRNA|AK058708|CDS+3'UTR	1.12138	1.17095	1.04678	1.07775	1.02878	0.948309	0.755019	0.935132	0.855815	0.972021	0.501877	-0.109	0.239576	-0.214288	0.178692	-0.447561	0.119831	-0.329259
Os01g0107900|mRNA|AK070363|CDS+3'UTR	1.24264	1.20523	1.09113	1.06909	1.01642	0.983846	0.707117	0.93508	0.913551	0.965489	0.288918	-0.18	0.12389	-0.291356	0.107117	-0.589764	0.0697473	-0.381911
Os01g0108000|mRNA|AK100813|CDS+3'UTR	1.08251	1.00046	0.853247	0.87563	0.636257	0.805434	1.19584	0.999543	1.24338	1.38752	0.155034	-0.268	0.0534861	-0.53976	0.808897	0.0711645	0.114814	0.33587
Os01g0108200|mRNA|AK071405|CDS+3'UTR	0.996318	1.0037	1.07106	1.0661	0.850629	0.769514	0.84954	0.513258	1.18918	1.2299	0.548018	0.0957	0.123866	-0.305689	0.159506	-0.598745	0.145512	0.274257
Os01g0108200|mRNA|AK101672|5'UTR+CDS	1.06881	1.12032	0.93143	0.935622	1.49015	1.14345	1.10963	0.455255	0.280707	0.396927	0.197904	-0.229	0.280712	0.25447	0.274923	-0.622542	0.00225171	-1.71292
Os01g0108400|COMBINER_EST|AU096466|7	1.02376	2.1905	0.273965	0.334506	0.32177	1.02073	0.753435	1.24669	1.58814	0.979687	0.00669259	-2.31	0.136312	-1.38571	0.278269	-0.627737	0.622295	-0.263701
Os01g0108500|COMBINER|CI356984|2	0.712735	0.601087	1.16192	1.1105	1.26034	1.19076	1.2533	0.900494	0.461011	0.391798	0.0107554	0.795	0.00735737	0.904307	0.0839226	0.698718	0.0343116	-0.623015
Os01g0108600|mRNA|AK070332|CDS+3'UTR	0.532268	1.23608	0.497997	0.492777	0.563069	0.902013	1.12563	1.57467	1.10863	1.58781	0.200764	-0.711	0.740736	-0.186697	0.223846	0.714896	0.232038	0.70991
Os01g0108600|mRNA|AK109432|CDS+3'UTR	0.488334	1.16569	0.568601	0.525605	0.543097	0.857861	1.30726	1.91751	1.24315	1.86814	0.386853	-0.465	0.800464	-0.144513	0.103528	1.06932	0.12753	1.01424
Os01g0108700|mRNA|AK111316|CDS+3'UTR	0.880598	1.83593	1.15863	0.650938	0.90211	0.484294	1.10123	2.05262	2.59309	0.908073	0.340984	-0.55	0.148984	-0.943868	0.669783	0.241759	0.71297	0.271243
Os01g0108800|mRNA|AK102103|CDS+3'UTR	0.856878	1.6388	1.16703	1.35115	0.751222	0.624513	0.540084	0.633671	1.5862	1.33286	0.834851	0.0836	0.109874	-0.790845	0.0622098	-1.01837	0.483166	0.29515
Os01g0109000|mRNA|AK120074|CDS+3'UTR	1.04407	1.12386	0.957793	1.0985	0.47439	0.359606	0.737545	0.790626	3.73955	2.60957	0.66193	-0.0787	0.0031236	-1.39102	0.122162	-0.504403	0.00377424	1.528
Os01g0109300|COMBINER_EST|CI312116|0	0.791343	0.997609	0.936932	1.08363	0.746352	1.0024	1.12237	0.683638	2.60672	2.16215	0.424483	0.181	0.881964	-0.0387707	0.958145	-0.020534	0.00321434	1.41789
Os01g0109500|mRNA|AK058636|CDS+3'UTR	1.88621	1.07953	1.00861	0.891098	0.576216	0.705252	0.991462	0.689173	1.42606	1.40667	0.151881	-0.59	0.0294702	-1.1625	0.12072	-0.787663	0.975334	-0.0107908
Os01g0109700|mRNA|AK121497|CDS+3'UTR	1.02751	0.9048	0.91897	0.973226	0.734997	0.900358	1.05084	1.13419	1.16576	1.23787	0.872144	-0.0279	0.274475	-0.245222	0.540204	0.179195	0.132473	0.317154
Os01g0109700|mRNA|AY224549|CDS	1.72308	1.68913	0.811022	0.78908	1.02665	0.974042	1.04497	1.14737	0.446949	0.464645	0.00200305	-1.09	0.00755294	-0.770634	0.0660082	-0.639733	0.00029431	-1.90444
Os01g0110100|COMBINER|CI532153|0	0.982896	0.974483	1.1524	1.40713	1.0174	0.638892	0.567787	0.291125	5.73182	3.35715	0.103468	0.38	0.382255	-0.279644	0.0318716	-1.26734	0.00280327	2.16421
Os01g0110100|COMBINER|CI532153|x	0.925871	0.946686	1.20924	1.45759	1.05632	0.685884	0.64822	0.348222	4.80247	2.65847	0.0473102	0.504	0.637573	-0.137381	0.0618824	-0.978601	0.0055589	1.93227
Os01g0110200|mRNA|AK109646|CDS+3'UTR	1.14601	2.89371	0.872591	0.765909	5.47716	1.90928	0.619936	2.06501	0.334788	0.35243	0.0876567	-1.16	0.332174	0.828454	0.419671	-0.686603	0.00996845	-2.40641
Os01g0110400|mRNA|AK101017|CDS+3'UTR	1.36088	0.668879	1.01594	0.781043	0.984314	1.17159	1.18626	1.56943	0.668063	0.705982	0.825469	-0.099	0.698727	0.170648	0.308289	0.516155	0.304466	-0.4743
Os01g0110400|mRNA|AK103194|CDS+3'UTR	1.52936	0.767702	1.05575	0.911698	1.08603	1.31784	0.947191	1.23158	0.638941	0.751124	0.735183	-0.143	0.740605	0.14285	0.992005	-0.00465537	0.183605	-0.645332
Os01g0110500|mRNA|AK101096|CDS+3'UTR	0.792008	0.76657	1.0055	0.994534	1.03365	0.978312	0.973278	2.32307	1.63235	1.33068	0.0724029	0.36	0.0731934	0.368018	0.118256	0.948442	0.00844993	0.919521
Os01g0110700|mRNA|AK100688|CDS+3'UTR	1.19032	1.03753	0.847273	0.911504	1.04939	0.96383	1.39585	1.44813	0.359245	0.481388	0.114306	-0.339	0.443733	-0.144051	0.250728	0.355415	0.00376501	-1.41809
Os01g0110700|mRNA|AK119573|CDS+3'UTR	1.1194	0.935173	0.870793	0.953724	1.11975	1.04852	1.51781	1.69846	0.387525	0.524895	0.406138	-0.167	0.665787	0.0827508	0.0736324	0.650089	0.00846552	-1.18179
Os01g0110800|mRNA|AK065190|CDS+3'UTR	0.914877	1.02461	0.810226	1.02477	0.97598	0.901682	1.59923	1.04156	0.947355	1.63161	0.683393	-0.0875	0.794453	-0.0455556	0.278485	0.4147	0.332837	0.360774
Os01g0111100|mRNA|AK065672|CDS+3'UTR	0.99603	0.987785	1.29998	1.00399	1.09156	0.732954	1.32303	0.923785	0.870774	1.18755	0.36352	0.204	0.590254	-0.149173	0.64042	0.156475	0.878692	0.0359135
Os01g0111200|mRNA|AK102802|CDS+3'UTR	1.01812	0.953072	0.987338	1.01282	0.849306	0.888988	1.2241	0.8	1.51106	1.36655	0.892159	0.0217	0.302865	-0.180985	0.984999	0.00661325	0.030176	0.544768
Os01g0111300|mRNA|AK105004|CDS+3'UTR	0.988557	0.81822	0.997341	1.02693	1.48189	1.4314	1.56601	1.00267	0.648002	0.793852	0.390568	0.17	0.0188196	0.695458	0.235143	0.478488	0.194609	-0.326472
Os01g0111400|mRNA|AK066455|CDS+3'UTR	0.450448	0.994336	1.24723	1.17149	0.96563	0.549891	0.916079	1.0057	7.784	3.9974	0.125915	0.853	0.828004	0.122761	0.317423	0.520251	0.00619531	3.05917
Os01g0111400|mRNA|AK067704|CDS+3'UTR	0.490113	1.00286	1.25243	1.59975	0.997146	0.776418	0.409491	0.597706	5.87037	3.1499	0.0754498	1.01	0.482669	0.327735	0.336593	-0.502951	0.00804613	2.61672
Os01g0111500|mRNA|AK108587|CDS+3'UTR	1.1054	2.35408	0.833092	0.988872	0.529943	0.735301	1.00162	1.35091	1.69834	0.998378	0.127568	-0.83	0.0417292	-1.36971	0.365633	-0.471731	0.574682	-0.308975
Os01g0111600|mRNA|AK110620|CDS+3'UTR	1.1138	2.43905	0.320356	0.384857	0.370198	0.541544	0.897825	1.5067	2.02801	1.26267	0.00806588	-2.23	0.0185887	-1.88015	0.383015	-0.502956	0.936371	-0.042634
Os01g0111700|mRNA|AK108920|CDS+3'UTR	0.824327	1.8192	0.937219	0.460376	1.04518	0.426774	0.956774	3.45996	10.937	1.2691	0.193883	-0.899	0.247139	-0.874651	0.494854	0.571204	0.256883	1.60517
Os01g0111800|mRNA|AK059312|CDS+3'UTR	1.03319	1.00615	0.900258	0.942907	1.1388	1.24228	1.34986	0.993884	0.423823	0.580676	0.381409	-0.146	0.225053	0.222274	0.569065	0.183999	0.0105494	-1.03931
Os01g0111800|mRNA|AK071433|CDS+3'UTR	1.11565	0.907315	0.788419	0.859886	1.10215	1.36124	1.30571	1.28531	0.537104	0.641509	0.198429	-0.289	0.255739	0.283845	0.254358	0.364694	0.0212114	-0.777371
Os01g0111900|mRNA|AK103326|CDS+3'UTR	0.959276	1.09292	1.03431	1.10808	1.2247	1.05131	0.607005	0.811043	0.96683	0.87425	0.716572	0.0643	0.458438	0.148205	0.137397	-0.545287	0.420231	-0.155375
Os01g0112000|mRNA|AK103623|CDS+3'UTR	1.21039	1.58097	0.922513	1.35719	1.2916	1.084	0.893556	0.493771	0.795199	0.664102	0.344195	-0.306	0.369505	-0.225385	0.0531513	-1.05837	0.0158398	-0.92871
Os01g0112100|mRNA|AK070580|CDS+3'UTR	0.991541	0.950331	1.03769	1.14372	0.696996	0.659911	1.00853	0.473302	1.00872	1.43034	0.347098	0.166	0.0284336	-0.517341	0.328001	-0.490579	0.266585	0.30732
Os01g0112100|mRNA|AK100946|CDS+3'UTR	0.703421	1.50402	0.19773	0.977401	1.19643	0.80678	0.663586	1.02312	1.27955	4.1882	0.260754	-1.23	0.895209	-0.0661487	0.548797	-0.319976	0.196554	1.17034
Os01g0112300|COMBINER_EST|CI076578|0	1.04691	0.954792	0.865241	1.09904	1.22184	1.311	1.44203	0.955196	0.847545	0.950364	0.864442	-0.036	0.101314	0.340171	0.51835	0.231293	0.408163	-0.155738
Os01g0112400|mRNA|AK106825|CDS+3'UTR	0.484655	0.612978	0.817098	1.01898	0.981372	0.939666	1.1801	2.35454	1.17667	1.24888	0.030254	0.743	0.0144954	0.817077	0.0168817	1.61271	0.00475042	1.1532
Os01g0112500|mRNA|AF005268|CDS+3'UTR	0.984566	0.797066	0.819881	0.733739	0.958566	1.85961	1.01568	1.96169	1.03644	1.15419	0.374615	-0.192	0.208321	0.59181	0.178368	0.672102	0.194971	0.304096
Os01g0112500|mRNA|AK058409|CDS+3'UTR	0.994617	0.836946	0.791854	0.785184	1.00541	1.9518	1.07578	1.80048	0.951082	1.08415	0.28803	-0.211	0.188068	0.618588	0.165781	0.609169	0.457886	0.154397
Os01g0112500|mRNA|AK120201|CDS+3'UTR	0.974534	0.806712	0.783621	0.823191	1.02613	1.92163	1.06082	1.78414	0.928352	1.15301	0.46785	-0.143	0.152468	0.663317	0.155661	0.63375	0.354614	0.222622
Os01g0112600|COMBINER|CI415744|x	1.07216	2.21582	0.787994	0.634456	1.27427	0.607738	0.90484	1.31718	1.55816	0.932695	0.0575935	-1.12	0.225885	-0.808585	0.344032	-0.49759	0.508679	-0.354523
Os01g0112800|COMBINER_EST|Os01g0112800|8	1.14165	2.59835	0.475348	0.375399	0.509646	0.680566	0.875926	1.37786	2.88054	1.18657	0.0133798	-2.03	0.0338732	-1.54817	0.273488	-0.648702	0.882658	0.102212
Os01g0113000|COMBINER_EST|CI273081|6	1.50086	0.919779	1.08722	2.82678	0.818685	0.367626	1.39684	0.519072	1.29034	0.415576	0.37549	0.577	0.101291	-1.09873	0.470875	-0.464487	0.362651	-0.682104
Os01g0113100|COMBINER_EST|Os01g0113100|8	1.09722	2.37271	0.506736	0.741979	0.36492	0.712159	1.00949	1.25499	1.70288	0.990599	0.0432284	-1.4	0.0420087	-1.66223	0.319506	-0.519542	0.57657	-0.313019
Os01g0113200|mRNA|AF044260|CDS+3'UTR	1.0152	1.92466	1.25464	0.522542	0.985024	0.506746	0.948088	0.640332	1.11567	1.22276	0.250036	-0.788	0.125402	-0.984403	0.122626	-0.843193	0.52236	-0.259156
Os01g0113300|mRNA|AK111565|CDS+3'UTR	0.940751	1.09885	1.02302	1.02173	0.819319	0.74389	1.16711	1.00795	0.983798	0.992116	0.964098	0.00799	0.097745	-0.381107	0.754465	0.0932445	0.819889	-0.04143
Os01g0113400|mRNA|AK059374|CDS+3'UTR	3.91742	5.24913	0.237222	0.298246	0.28556	2.17301	0.793475	1.18487	1.436	0.843973	9.293e-05	-4.09	0.0826455	-2.52521	0.00213267	-2.2255	0.00491681	-2.04233
Os01g0113400|mRNA|AK073168|CDS+3'UTR	1.1293	2.62523	0.92735	0.834302	0.681535	0.664532	0.598267	1.24896	1.97381	1.07834	0.108363	-0.969	0.0457426	-1.3553	0.163054	-0.99414	0.693098	-0.239039
Os01g0113500|COMBINER_EST|AU166305|7	1.03718	2.14116	1.01048	0.632025	0.989633	0.84883	1.29837	1.61157	0.886203	0.720851	0.132176	-0.899	0.168451	-0.701275	0.927588	-0.0429449	0.102424	-0.89879
Os01g0113600|mRNA|AK106707|CDS+3'UTR	0.788715	0.954836	0.846779	0.919457	0.880848	1.0473	1.83832	1.7392	1.34658	2.03014	0.901269	0.024	0.504136	0.146371	0.0159685	1.04296	0.0311409	0.929991
Os01g0113600|mRNA|AK110685|CDS+3'UTR	0.58002	0.568263	0.969984	1.12312	0.868253	0.777096	1.27459	1.11247	1.03095	1.08725	0.00702946	0.862	0.032708	0.516773	0.0137783	1.0525	0.00503259	0.882925
Os01g0113700|COMBINER_EST|CI117027|6	1.43505	0.993278	1.12886	1.00677	0.663698	0.644068	1.07046	0.576273	0.952542	1.17185	0.546597	-0.163	0.0247873	-0.868743	0.227739	-0.604156	0.545172	-0.176365
Os01g0113800|mRNA|AK111700|CDS+3'UTR	1.18657	0.902193	1.51501	0.872299	0.60956	0.663824	1.48464	1.01127	0.988858	1.61105	0.68889	0.152	0.0305744	-0.701799	0.514871	0.243986	0.433195	0.286764
Os01g0113900|mRNA|AK068796|CDS+3'UTR	1.125	2.47896	0.315468	0.391168	0.624324	0.570271	0.888892	1.516	2.04321	1.28442	0.00826262	-2.25	0.0299896	-1.48478	0.369537	-0.52465	0.934592	-0.0438486
Os01g0114100|mRNA|AK068451|CDS+3'UTR	1.50834	1.11456	1.06551	0.944113	0.536724	0.772013	0.587493	0.878806	1.0592	1.23522	0.175144	-0.37	0.0263428	-1.01024	0.0675107	-0.851589	0.480237	-0.180853
Os01g0114100|mRNA|AY652891|CDS+3'UTR	1.72892	1.32961	1.06012	0.808052	0.618716	0.753797	1.38638	0.786128	0.943286	1.18073	0.0455501	-0.712	0.00786504	-1.15064	0.239568	-0.538358	0.0922585	-0.522715
Os01g0114200|mRNA|AK099453|CDS+3'UTR	0.806087	0.843272	0.935318	1.22484	1.02688	0.973826	1.94143	2.19738	0.937811	1.52264	0.140501	0.377	0.141725	0.278462	0.00571208	1.32491	0.146387	0.535434
Os01g0114300|mRNA|AF044489|CDS+3'UTR	1.66162	2.23677	1.15241	0.98919	0.895608	0.983393	0.605593	1.14378	0.95564	1.01093	0.0211193	-0.853	0.0100509	-1.03861	0.0405031	-1.21189	0.0121998	-0.971891
Os01g0114300|mRNA|AK120121|CDS+3'UTR	1.22649	1.71736	0.995402	0.840437	0.783597	0.915266	0.947182	1.17781	1.03259	1.00462	0.0546288	-0.666	0.0349903	-0.777138	0.222567	-0.458449	0.0944024	-0.510899
Os01g0114400|COMBINER_EST|CI377211|6	2.21567	2.22465	1.50035	0.995591	0.617508	1.00443	0.323779	2.18841	0.364215	0.847469	0.0306199	-0.861	0.00787815	-1.49521	0.208062	-1.39918	0.0139289	-1.99861
Os01g0114500|COMBINER_EST|Os01g0114500|8	0.614024	0.958748	0.89064	1.01444	1.37456	1.08764	1.19905	1.59151	0.985763	0.868354	0.33654	0.309	0.0922018	0.672286	0.072563	0.84835	0.397783	0.270038
Os01g0114600|COMBINER_EST|AU032665|6	0.943355	1.16684	1.06005	1.45551	0.740102	0.47398	0.630773	0.577693	1.5889	1.33408	0.380174	0.244	0.0522675	-0.82489	0.041917	-0.797452	0.0875624	0.472701
Os01g0114700|COMBINER_EST|Os01g0114700|8	0.548773	1.22363	0.849545	0.773506	1.00785	1.17509	1.07338	5.35478	0.992214	0.580196	0.973722	-0.0156	0.417272	0.409297	0.152235	1.54877	0.843192	-0.111058
Os01g0114800|mRNA|AK070789|CDS+3'UTR	0.596487	0.583266	1.03548	0.965737	0.883295	0.84196	1.34318	1.23207	2.06962	1.411	0.00790389	0.762	0.0229468	0.548001	0.0100907	1.12498	0.00410035	1.53465
Os01g0114900|COMBINER_EST|Os01g0114900|8	1.16891	1.47701	0.961555	1.00118	0.879442	0.998826	0.691938	1.28127	0.696101	1.04466	0.09434	-0.421	0.0761188	-0.487439	0.299102	-0.480778	0.0979984	-0.623718
Os01g0115100|COMBINER|CI422220|6	1.18121	1.43001	1.05011	1.20459	0.934121	0.790101	0.964477	0.795138	0.561012	1.03683	0.336184	-0.209	0.0413666	-0.59725	0.114543	-0.569598	0.107419	-0.769004
Os01g0115100|COMBINER|CI515510|x	1.48057	1.72311	0.766347	1.31208	0.857812	0.70433	0.939991	0.580224	1.06384	1.4815	0.110191	-0.672	0.00685963	-1.03905	0.030022	-1.11288	0.226906	-0.347412
Os01g0115200|COMBINER_EST|Os01g0115200|8	0.804879	1.25841	0.852966	0.961622	0.762512	0.923187	1.97556	1.11433	1.43065	1.03991	0.618034	-0.152	0.423019	-0.26246	0.260389	0.559996	0.440863	0.277342
Os01g0115300|mRNA|AK107581|UTR	0.638098	1.48152	0.176059	0.913269	1.09497	0.726948	1.50537	1.50139	2.09033	0.862657	0.261507	-1.28	0.820412	-0.124055	0.253823	0.628748	0.517519	0.465833
Os01g0115600|mRNA|AK121074|CDS+3'UTR	1.2101	1.07721	0.876057	1.22662	0.43108	0.486497	1.20266	0.29206	0.984634	1.01561	0.586981	-0.139	0.00181484	-1.31795	0.25706	-0.945928	0.305936	-0.191211
Os01g0115700|COMBINER_EST|Os01g0115700|8	1.10676	1.44988	0.961804	1.03971	0.600883	0.561264	0.74727	0.306943	1.4801	1.28352	0.176049	-0.341	0.00625737	-1.12519	0.0467421	-1.40327	0.607965	0.121765
Os01g0115800|mRNA|AK120293|CDS+3'UTR	0.216207	0.478509	0.481701	0.917703	1.36588	1.08968	1.96952	2.88572	2.36016	0.866148	0.132948	1.05	0.0147929	1.92331	0.00295716	2.88984	0.0367158	2.15223
Os01g0115900|COMBINER_EST|Os01g0115900|8	0.865365	0.834504	0.981044	0.993848	1.00619	0.96758	1.70502	1.49252	1.25614	1.36062	0.216903	0.217	0.224584	0.215492	0.0231714	0.908585	0.0178858	0.621443
Os01g0116000|COMBINER_EST|Os01g0116000|8	1.0262	2.10604	0.974464	0.625126	0.576321	0.717681	0.858178	1.27297	1.52988	1.71812	0.122294	-0.913	0.0490317	-1.19274	0.349783	-0.49215	0.747486	0.141201
Os01g0116100|COMBINER_EST|Os01g0116100|8	1.98965	2.25403	1.05425	1.63434	0.868626	0.713677	1.19939	0.948539	0.686887	0.638008	0.0704745	-0.69	0.00201807	-1.42743	0.0224267	-0.989471	0.00069307	-1.67761
Os01g0116200|mRNA|AK074011|CDS+3'UTR	1.09799	2.39382	0.442241	0.341588	0.331215	0.456526	0.910755	1.41821	2.05101	1.15802	0.0112107	-2.06	0.0125423	-2.05979	0.359806	-0.512486	0.896415	-0.0730948
Os01g0116300|COMBINER|CI442388|x	0.388544	0.682729	0.782356	1.12142	1.02112	1.09667	0.979314	0.911761	2.23641	2.78438	0.0864624	0.863	0.0370624	1.03888	0.0736535	0.875518	0.00331871	2.2765
Os01g0116400|mRNA|AK066041|CDS+3'UTR	1.07988	1.15438	0.955999	1.04603	0.61105	0.496227	0.59866	0.518647	1.64898	1.35969	0.369638	-0.159	0.00609579	-1.01978	0.01698	-1.00268	0.0850836	0.423428
Os01g0116500|COMBINER_EST|Os01g0116500|8	0.180318	0.601229	1.03877	1.01424	0.823902	0.421706	1.30599	0.985957	2.59223	1.67904	0.0655294	1.64	0.318952	0.840127	0.0447428	1.78507	0.0191646	2.66361
Os01g0116600|mRNA|AK073254|CDS+3'UTR	1.02952	0.973777	0.993052	1.01138	0.819082	0.776393	1.007	0.923632	1.22605	1.19423	0.993357	0.00132	0.0996497	-0.328347	0.84757	-0.0540905	0.151353	0.273231
Os01g0116600|mRNA|AK121811|CDS+3'UTR	1.00666	0.993384	0.923885	1.05235	0.862705	0.812984	1.15398	0.85992	1.13621	1.16024	0.905709	-0.0203	0.165868	-0.255881	0.985877	-0.00555229	0.257257	0.199327
Os01g0116900|COMBINER_EST|Os01g0116900|8	0.994243	1.19601	1.06149	1.2006	0.756828	0.66752	0.633437	0.544272	1.00579	1.2469	0.801603	0.05	0.0320165	-0.617489	0.0297306	-0.893113	0.864282	0.0383868
Os01g0117000|COMBINER_EST|CI356480|6	1.09382	0.896592	0.969635	1.26721	0.890775	0.675467	1.1221	0.798128	1.03132	1.0909	0.513458	0.163	0.203924	-0.352406	0.847883	-0.0655026	0.620363	0.0990519
Os01g0117100|COMBINER_EST|Os01g0117100|8	0.999829	1.00017	1.32469	1.77492	1.05324	0.822696	0.711554	0.606927	0.822746	1.13284	0.0448266	0.617	0.625323	-0.103369	0.0822362	-0.60568	0.832181	-0.0507679
Os01g0117200|mRNA|AK120089|CDS+3'UTR	1.11261	2.49533	0.309962	0.376957	0.396395	0.596216	0.898789	1.41517	2.07205	1.16366	0.00818912	-2.29	0.0247294	-1.77713	0.329523	-0.563072	0.85981	-0.101725
Os01g0117300|COMBINER_EST|Os01g0117300|8	1.18422	2.62975	0.427201	0.828335	0.446692	0.623285	0.844434	1.53273	2.22202	1.26523	0.0504361	-1.57	0.0231378	-1.74178	0.302471	-0.633355	0.896396	-0.0738025
Os01g0117400|COMBINER_EST|CI356480|6	1.1524	0.989416	1.04275	1.31374	0.995833	0.765699	0.70615	0.843895	1.00418	1.12446	0.554119	0.132	0.252818	-0.290236	0.166856	-0.468057	0.970703	-0.00701999
Os01g0117500|COMBINER_EST|Os01g0117500|8	0.982571	1.31737	0.890525	0.829122	0.818959	1.01774	1.41099	1.98962	1.43869	0.808189	0.134048	-0.405	0.259723	-0.317532	0.166942	0.558455	0.844534	-0.077389
Os01g0117600|mRNA|AK065867|CDS+3'UTR	1.1588	0.97655	1.02401	1.59133	0.928459	0.71626	0.901275	0.543036	1.33016	1.63422	0.411071	0.263	0.157379	-0.383467	0.165703	-0.604621	0.0855739	0.470901
Os01g0117700|COMBINER_EST|Os01g0117700|8	0.923976	1.29559	1.08228	1.48176	0.857038	0.772432	0.595412	0.594375	1.49246	1.32896	0.495456	0.211	0.147172	-0.427312	0.0398095	-0.879063	0.205033	0.364227
Os01g0117800|COMBINER_EST|Os01g0117800|8	1.04617	0.902348	0.683113	0.963142	1.10962	1.03827	1.20844	1.3063	0.8814	0.526777	0.346011	-0.26	0.445159	0.143686	0.238423	0.370883	0.184506	-0.51187
Os01g0117900|mRNA|AK061369|CDS+3'UTR	0.557888	0.383614	0.821805	0.883963	1.13958	1.07437	1.02312	0.977403	1.7291	1.24265	0.0245932	0.882	0.00782392	1.25811	0.0203888	1.11211	0.00589288	1.66383
Os01g0117900|mRNA|AK061406|CDS+3'UTR	1.25333	1.00711	0.929634	1.10674	0.786364	0.758173	0.992943	0.771085	1.86465	1.66654	0.514436	-0.147	0.0466003	-0.541059	0.297562	-0.360621	0.0318991	0.649888
Os01g0117900|mRNA|AK099425|CDS+3'UTR	1.30356	1.09584	0.886594	1.04077	0.712398	0.762322	0.96083	0.630911	1.68748	1.73266	0.175813	-0.315	0.0180576	-0.697629	0.13516	-0.618313	0.0443362	0.516686
Os01g0117900|mRNA|AK104596|CDS+3'UTR	1.11359	0.916897	1.03135	1.1742	0.906506	0.837255	0.7386	0.969604	1.88399	2.31179	0.55269	0.123	0.309536	-0.213958	0.445713	-0.255856	0.00845091	1.04638
Os01g0117900|mRNA|AK104611|CDS+3'UTR	1.12423	0.92002	0.894448	1.04309	0.765927	0.639761	1.17406	0.958687	2.01946	2.02709	0.724294	-0.0744	0.0593976	-0.538898	0.845121	0.0609784	0.00627182	0.992352
Os01g0118000|mRNA|AK059097|CDS+3'UTR	0.764635	0.958422	0.867892	0.975462	1.16025	1.02516	1.30202	0.812532	1.38684	1.223	0.625463	0.104	0.156852	0.349353	0.500677	0.264834	0.0418916	0.605324
Os01g0118000|mRNA|AK099387|CDS+3'UTR	0.746639	0.995263	0.779257	0.841511	1.02876	1.00476	1.3172	0.782215	1.18408	1.01411	0.69358	-0.0902	0.322809	0.238059	0.571679	0.235742	0.20424	0.346173
Os01g0118000|mRNA|D10419|5'UTR+CDS	0.832056	1.23892	0.938226	0.978321	2.58236	2.08348	1.03734	1.02216	0.208476	0.228193	0.758703	-0.0837	0.0140515	1.19192	0.952582	0.0203342	0.00125557	-2.21878
Os01g0118100|COMBINER_EST|CI044319|6	0.99161	1.01914	0.546086	0.949068	0.81484	1.05004	0.683002	1.02379	1.00846	1.46714	0.212038	-0.482	0.577974	-0.120082	0.455527	-0.265656	0.329541	0.274986
Os01g0118300|mRNA|AK065788|CDS+3'UTR	0.952639	1.22572	0.931995	1.04972	0.643225	0.491791	1.12255	0.383113	1.16416	1.058	0.569068	-0.128	0.0191304	-0.94206	0.282292	-0.720506	0.860631	0.0384951
Os01g0118400|COMBINER_EST|CI551307|0	2.79531	2.14373	0.774661	0.955424	1.22945	1.57878	0.54926	1.04666	0.193455	0.224385	0.00309733	-1.51	0.0296257	-0.813153	0.0128302	-1.69089	0.00011126	-3.55451
Os01g0118600|COMBINER_EST|CI246811|6	0.973737	0.814168	0.88226	1.02697	0.940294	1.05914	0.861418	2.10207	1.99554	1.70046	0.639528	0.0963	0.424714	0.16454	0.299507	0.595799	0.00652235	1.04885
Os01g0118700|mRNA|AK070385|CDS+3'UTR	1.03805	2.26628	0.96334	0.845344	0.633271	0.735872	0.921039	1.40605	2.01149	1.09502	0.157171	-0.765	0.0595081	-1.16789	0.432166	-0.430616	0.933981	-0.0474964
Os01g0119000|mRNA|AK071050|CDS+3'UTR	0.951375	0.928802	1.05111	1.48717	1.88994	1.5482	1.29247	0.758226	0.572822	0.505319	0.153637	0.411	0.00969635	0.863703	0.847161	0.0746498	0.00884732	-0.805052
Os01g0119000|mRNA|AK105948|CDS+3'UTR	1.02329	1.0108	0.989311	1.37893	1.77965	1.49302	0.966173	0.844037	0.657833	0.556089	0.428311	0.2	0.0185278	0.680558	0.554879	-0.171493	0.0136181	-0.749768
Os01g0119100|COMBINER_EST|CI435216|0	0.676316	1.02494	0.525834	0.673475	0.779236	1.15866	0.975667	1.58869	1.40887	1.27702	0.173465	-0.484	0.599708	0.190643	0.215573	0.580495	0.0650128	0.688009
Os01g0119500|mRNA|AK105256|CDS+3'UTR	0.896426	0.894247	1.11554	1.57479	0.752846	1.26652	0.742865	3.26793	0.736906	2.05686	0.0727351	0.566	0.706576	0.125149	0.344274	0.799274	0.456721	0.459497
Os01g0119800|mRNA|AK105502|UTR	0.957015	2.0791	0.709872	0.602446	0.476649	1.2848	0.903172	1.39172	1.83753	1.04492	0.0665504	-1.11	0.278303	-0.850019	0.539684	-0.331316	0.963185	-0.0257125
Os01g0120300|COMBINER_EST|CI273047|6	0.996452	1.12508	1.09401	1.00356	0.800267	0.818075	0.993286	0.776497	1.59988	2.04209	0.931677	-0.0151	0.0751407	-0.388017	0.402896	-0.26978	0.0217219	0.77156
Os01g0120400|mRNA|AK067022|CDS+3'UTR	0.77282	1.1059	0.775889	0.756588	0.965474	1.08802	1.17941	1.80319	1.03576	0.838759	0.318433	-0.271	0.578611	0.148797	0.144513	0.657594	0.966506	0.011795
Os01g0120400|mRNA|AK104753|CDS+3'UTR	0.905003	1.30989	1.01373	0.986456	1.21218	1.22135	0.784625	1.51694	0.834912	0.805821	0.638988	-0.123	0.54579	0.160318	0.995101	0.00289871	0.173304	-0.408609
Os01g0120400|mRNA|AK109436|CDS+3'UTR	0.794542	1.17553	0.944757	1.05847	1.27918	1.30415	0.802191	1.98838	0.764787	0.933068	0.857779	0.0492	0.174973	0.41841	0.51095	0.386051	0.518521	-0.194163
Os01g0120500|mRNA|AK070131|CDS+3'UTR	0.754055	1.87327	1.03963	0.911286	1.37318	1.47372	0.961883	1.43587	0.600093	0.751726	0.596141	-0.288	0.631467	0.259342	0.977473	-0.0162229	0.185671	-0.823381
Os01g0120600|mRNA|AK106261|CDS+3'UTR	0.747749	0.731278	0.753112	0.866531	0.992886	1.29207	1.00717	2.06065	1.84968	1.74004	0.479443	0.128	0.0400369	0.615132	0.0819311	0.962141	0.00135933	1.27864
Os01g0120700|mRNA|AK067227|CDS+3'UTR	0.892602	0.760205	1.13599	0.986904	0.964994	1.01327	0.930487	1.69062	1.20342	1.11387	0.121549	0.362	0.200343	0.26353	0.191542	0.60653	0.0517174	0.49109
Os01g0120800|mRNA|AJ437346|CDS+3'UTR	0.955681	0.941729	1.21808	1.07079	0.969217	0.960125	1.03176	0.956145	1.41752	1.30869	0.173091	0.268	0.877706	0.0241003	0.812821	0.0662122	0.030234	0.521752
Os01g0120800|mRNA|AK063986|5'UTR+CDS	1.24299	1.28331	0.882149	0.982982	1.11343	1.01731	0.658076	0.779431	0.95828	1.07981	0.0507822	-0.44	0.188672	-0.246953	0.0346285	-0.818431	0.130531	-0.312194
Os01g0120800|mRNA|AK072604|CDS+3'UTR	1.02662	0.978888	0.981535	1.01881	0.897729	0.923892	1.3846	0.963792	1.57702	1.4336	0.982091	-0.00356	0.407897	-0.138488	0.547046	0.20457	0.0230808	0.584861
Os01g0120800|mRNA|AK073457|5'UTR+CDS	1.00253	1.0492	0.898472	0.915101	1.21482	1.06045	1.01503	0.798312	0.997479	0.933957	0.297567	-0.178	0.425865	0.146243	0.542937	-0.188189	0.60364	-0.0875707
Os01g0120800|mRNA|AK106560|5'UTR+CDS	1.23855	1.22036	0.980593	1.00895	1.07895	0.991126	1.18527	0.853754	0.966267	0.85978	0.10775	-0.306	0.181549	-0.249592	0.390597	-0.289422	0.0582058	-0.431712
Os01g0120800|mRNA|AK121302|CDS+3'UTR	0.636359	0.471215	1.01624	0.991357	1.51801	1.59262	1.00872	3.83123	0.450229	0.733003	0.0161829	0.874	0.00263267	1.5056	0.0525577	1.84398	0.846493	0.0691268
Os01g0120800|mRNA|AK122166|CDS+3'UTR	1.02476	0.97584	0.958407	1.04447	0.930393	0.899738	1.02716	0.838616	1.43833	1.34144	0.996425	0.000737	0.441436	-0.128256	0.717807	-0.107626	0.040554	0.474089
Os01g0120900|mRNA|AK110709|CDS+3'UTR	1.13621	0.845529	0.773473	0.84872	0.856958	1.03039	0.970508	2.3805	1.54233	1.09458	0.276671	-0.275	0.807738	-0.0608332	0.285692	0.632962	0.222185	0.406671
Os01g0121000|COMBINER|CI251397|6	0.622905	0.802516	1.10359	1.22017	1.44737	1.41172	0.891528	3.52598	0.690848	0.906136	0.0260007	0.715	0.00768619	1.0156	0.130885	1.32635	0.544642	0.162277
Os01g0121100|mRNA|AK071475|CDS+3'UTR	1.0842	0.983053	1.00075	0.999255	1.00469	0.982227	1.0071	1.11318	0.905343	0.916776	0.780795	-0.046	0.739612	-0.0555453	0.898247	0.0364656	0.319775	-0.180397
Os01g0121100|mRNA|AK100063|CDS+3'UTR	1.11534	1.03137	0.970732	1.01423	0.973262	0.985971	1.57318	1.10121	0.872257	0.921963	0.504589	-0.112	0.440293	-0.130766	0.395049	0.295364	0.179589	-0.258222
Os01g0121200|mRNA|AK108601|CDS+3'UTR	0.918721	1.08847	0.577649	0.712824	0.67344	0.841464	1.37253	1.49441	1.36976	1.61597	0.0358223	-0.64	0.121885	-0.409703	0.125977	0.518207	0.0439879	0.573159
Os01g0121300|mRNA|AK103404|CDS+3'UTR	1.19416	0.710931	0.961375	1.03763	0.703916	0.963731	0.913517	1.05079	1.9115	1.90613	0.726243	0.116	0.667794	-0.161799	0.81976	0.0885973	0.0291742	1.05079
Os01g0121500|mRNA|AK107776|CDS+3'UTR	2.6932	2.38584	1.43811	0.919128	1.08799	1.44602	0.638205	0.778238	0.224869	0.259302	0.0166715	-1.14	0.0107019	-1.01504	0.0018661	-1.84672	6.233e-05	-3.39198
Os01g0121600|COMBINER_EST|CI562705|0	2.45171	1.38103	1.08456	0.675557	0.922032	3.05829	0.75591	3.42084	0.367096	0.453494	0.057928	-1.1	0.861824	-0.131962	0.822436	-0.19445	0.00404452	-2.17308
Os01g0121700|mRNA|AK120079|CDS+3'UTR	0.536043	0.716993	0.946188	1.08434	1.36209	1.05687	1.10594	0.700734	0.916426	1.11598	0.0347539	0.708	0.0203291	0.952583	0.233715	0.505878	0.0427737	0.705972
Os01g0121800|mRNA|AK069510|CDS+3'UTR	0.923491	0.76937	1.15412	0.78812	1.10932	1.0437	1.02785	1.17795	0.972905	0.822293	0.537457	0.178	0.121448	0.352231	0.238276	0.384496	0.688226	0.085588
Os01g0121800|mRNA|AK073465|CDS+3'UTR	0.810448	0.787419	0.951677	1.05078	1.31348	1.3933	1.06761	1.27353	0.645651	0.654033	0.107498	0.324	0.0081125	0.759953	0.109963	0.545613	0.121603	-0.297867
Os01g0121800|mRNA|AK105432|CDS+3'UTR	0.958475	0.904501	0.99797	1.0799	1.38654	1.30349	0.947145	1.38511	1.00203	0.937541	0.367992	0.157	0.0275861	0.52993	0.397175	0.298827	0.730379	0.0579395
Os01g0122000|mRNA|AK109465|CDS+3'UTR	0.87202	0.776387	1.14676	1.19227	0.826763	0.783871	1.2006	0.524594	1.43073	1.2003	0.0349332	0.507	0.854517	-0.0315242	0.917945	-0.0521259	0.0240482	0.671432
Os01g0122200|mRNA|AK107171|CDS+3'UTR	1.18904	1.06081	0.942676	1.0983	0.58251	0.844441	0.561089	0.498889	1.07953	1.38092	0.465436	-0.142	0.0558622	-0.679273	0.0128594	-1.08594	0.590735	0.120536
Os01g0122300|COMBINER_EST|Os01g0122300|8	1.23148	0.750864	0.805051	0.714889	0.724452	1.32752	0.812031	1.27437	2.25333	1.32546	0.322707	-0.342	0.951167	0.0283375	0.852988	0.0811901	0.109212	0.845772
Os01g0123000|mRNA|AK106806|CDS+3'UTR	0.380957	0.824631	1.04336	1.18579	1.31358	0.996542	1.00347	0.632433	0.977333	1.08423	0.0865725	0.989	0.0883175	1.02949	0.365448	0.507229	0.115876	0.877034
Os01g0123500|COMBINER_EST|Os01g0123500|8	0.22285	0.263463	0.50507	0.692369	1.27495	1.35653	1.61498	1.94015	1.37905	0.784347	0.00610484	1.29	0.0001971	2.44027	0.00029846	2.86894	0.00407529	2.10171
Os01g0123900|mRNA|AK070467|CDS+3'UTR	0.94574	1.05737	2.6666	1.40429	1.16928	1.26763	0.926794	0.716621	0.543581	0.537624	0.0632603	0.952	0.159868	0.283876	0.365664	-0.295198	0.00592609	-0.887382
Os01g0123900|mRNA|AK104410|CDS+3'UTR	0.939914	1.06393	2.86756	1.31055	1.16825	1.21619	0.77841	0.725291	0.566301	0.509927	0.0968003	0.955	0.194644	0.25336	0.193247	-0.412383	0.00724985	-0.895998
Os01g0123900|mRNA|AK104671|CDS+3'UTR	0.928876	1.07657	2.39009	1.49218	1.24476	1.40629	0.772382	0.742343	0.567037	0.530148	0.0377678	0.917	0.0879238	0.403878	0.20516	-0.401228	0.00810668	-0.86701
Os01g0124000|mRNA|AK065846|CDS+3'UTR	1.02576	1.18703	2.1634	1.39388	0.697825	0.919338	0.561714	0.880542	1.69232	0.974889	0.0831713	0.654	0.105536	-0.462218	0.125193	-0.649835	0.547816	0.219136
Os01g0124100|mRNA|AK062394|CDS+3'UTR	2.25357	0.957048	1.63479	0.798112	0.740451	2.47052	1.20474	0.842784	1.04488	0.666249	0.578569	-0.363	0.887413	-0.118793	0.345375	-0.543461	0.19912	-0.815703
Os01g0124200|mRNA|AK067257|CDS+3'UTR	1.04386	0.530313	1.21471	0.666004	0.556172	1.11924	0.962912	0.630167	1.32671	1.03852	0.609169	0.274	0.880922	0.08464	0.892615	0.0662212	0.18211	0.657767
Os01g0124200|mRNA|AK104110|CDS+3'UTR	1.1522	0.645395	1.27326	0.867906	0.702045	1.29421	0.863107	0.687821	1.4012	1.26283	0.505182	0.286	0.771434	0.144534	0.700831	-0.162463	0.144185	0.625339
Os01g0124200|mRNA|AK104367|CDS+3'UTR	1.02772	0.567878	1.25767	0.763623	0.667817	1.16329	0.973023	0.67043	1.32303	1.13919	0.450506	0.359	0.670474	0.206315	0.858523	0.0802994	0.12714	0.684375
Os01g0124400|mRNA|AB098712|CDS+3'UTR	1.13628	0.531584	1.35587	0.847785	0.651465	1.21178	1.03791	0.489501	1.09242	0.963475	0.395992	0.464	0.736041	0.193096	0.837712	-0.124813	0.404872	0.400579
Os01g0124400|mRNA|AK064050|CDS+3'UTR	2.05599	0.875496	1.7411	0.894113	0.606844	1.42784	1.04408	0.960218	0.834602	1.04143	0.866128	-0.105	0.463148	-0.527385	0.429981	-0.422169	0.341066	-0.525138
Os01g0124400|mRNA|AK099279|CDS+3'UTR	2.11771	0.974344	1.7968	0.946479	0.677553	1.50218	0.842013	1.02633	0.960391	1.10044	0.810483	-0.139	0.444486	-0.509773	0.24037	-0.6278	0.334229	-0.482619
Os01g0124400|mRNA|U57640|CDS+3'UTR	1.39554	0.583554	1.78293	0.921766	0.703119	1.33799	0.711364	0.674076	1.27739	1.08487	0.438388	0.506	0.867644	0.104075	0.4776	-0.382057	0.476118	0.383487
Os01g0124400|mRNA|U76004|CDS+3'UTR	1.33896	0.689738	0.813067	0.91594	0.697593	1.37491	1.36576	0.680601	1.1511	1.09177	0.704098	-0.155	0.960509	0.0272851	0.993338	0.00467731	0.589285	0.222232
Os01g0124600|COMBINER|CI062412|6	0.971089	2.06106	0.345563	0.892085	0.297277	1.02977	0.801243	1.17621	4.48947	3.38768	0.107609	-1.35	0.157633	-1.35443	0.316059	-0.543304	0.0322837	1.46289
Os01g0124700|mRNA|AK108197|CDS+3'UTR	1.75015	1.01621	0.984049	0.417973	0.719613	3.15487	1.3905	23.0567	0.738191	0.433623	0.128375	-1.06	0.843712	0.176097	0.201607	2.08602	0.0456856	-1.23705
Os01g0125500|COMBINER|CI447943|x	1.96255	0.84943	1.17726	1.37152	0.697059	0.634356	0.408535	0.721063	1.41067	1.35078	0.962996	-0.023	0.111094	-0.957291	0.078252	-1.25028	0.845302	0.0964386
Os01g0125600|mRNA|AK103550|CDS+3'UTR	1.08896	0.801059	1.39984	1.2781	1.33002	0.9663	1.00724	0.566373	0.904677	0.992808	0.0815484	0.518	0.367286	0.279527	0.489621	-0.30635	0.929874	0.0210624
Os01g0125600|mRNA|AK105015|CDS+3'UTR	1.36998	0.96846	1.20349	1.27125	1.21368	0.844996	0.744729	0.526548	0.836283	1.03257	0.683248	0.103	0.570558	-0.185756	0.0595605	-0.879248	0.300468	-0.30981
Os01g0125700|mRNA|AK121965|CDS+3'UTR	1.10591	1.13264	0.790075	1.08951	1.00481	0.90252	1.07754	0.96855	0.7699	0.995208	0.29194	-0.271	0.215523	-0.232982	0.644233	-0.13164	0.155602	-0.354556
Os01g0125800|mRNA|AK121927|CDS+3'UTR	1.01127	0.790796	0.988856	0.939779	1.03461	1.15709	1.45999	1.63067	0.703999	0.780064	0.60995	0.108	0.2285	0.291022	0.0475072	0.786939	0.257466	-0.271118
Os01g0125900|mRNA|AK103631|CDS+3'UTR	0.961366	0.88469	1.04019	1.06889	1.0434	1.13689	1.0508	0.94932	0.878325	0.956823	0.275922	0.193	0.208977	0.23999	0.688156	0.115024	0.960146	-0.00862455
Os01g0126000|mRNA|AK109441|UTR	1.05768	2.32281	0.74573	0.369031	0.349833	0.559331	0.945468	1.47033	1.99717	1.12774	0.0518583	-1.58	0.0235643	-1.82513	0.457099	-0.410765	0.911553	-0.0626893
Os01g0126100|mRNA|AK106990|CDS+3'UTR	1.06063	1.57186	0.966442	1.08996	0.796364	0.637403	1.03472	0.893085	0.886794	1.5582	0.271996	-0.331	0.0388932	-0.857812	0.258982	-0.425644	0.745594	-0.135424
Os01g0126200|mRNA|AK121464|CDS+3'UTR	1.04329	1.71877	1.42585	1.53118	1.07467	0.725031	0.783691	0.556928	0.958508	0.83968	0.661381	0.142	0.175976	-0.601252	0.0525509	-1.0193	0.137023	-0.577872
Os01g0126400|COMBINER|CI229707|6	0.82498	1.27	1.21596	1.21215	0.435118	0.570288	0.484932	0.543377	1.59401	1.74864	0.410988	0.246	0.028659	-1.03901	0.036124	-0.995689	0.0644998	0.705819
Os01g0126500|COMBINER_EST|Os01g0126500|8	0.292341	0.315232	1.01953	0.769283	0.908411	1.45708	1.8885	1.00495	1.72431	0.995078	0.00210812	1.54	0.00313497	1.92214	0.0038789	2.18207	0.00340356	2.10934
Os01g0126600|mRNA|AK065750|CDS+3'UTR	1.11412	0.895855	1.08445	1.25901	0.922126	0.885967	0.687953	0.672183	2.01757	2.03791	0.323983	0.226	0.483778	-0.144437	0.111835	-0.554964	0.00629065	1.02124
Os01g0126900|mRNA|AK109876|CDS+3'UTR	1.09895	2.39954	0.338063	0.374932	0.358171	0.507918	0.909961	1.47867	2.00334	1.23088	0.00805098	-2.19	0.0162425	-1.92875	0.391592	-0.485351	0.928127	-0.0483918
Os01g0127000|mRNA|AK105526|CDS+3'UTR	0.332869	0.52355	1.00494	0.995089	0.96498	0.844614	1.35265	1.27957	1.10531	1.39809	0.0113436	1.26	0.0193997	1.11275	0.00604585	1.65601	0.00754329	1.57424
Os01g0127100|mRNA|AK106749|CDS+3'UTR	1.08696	2.40884	0.307098	0.373535	0.365883	0.57486	0.919997	1.44125	2.0459	1.15539	0.00819452	-2.26	0.0237431	-1.81895	0.384672	-0.490808	0.896758	-0.0737591
Os01g0127200|COMBINER|CI549797|0	1.08401	1.11614	0.854814	0.9225	1.09507	0.865775	1.93243	1.69072	0.300004	0.349827	0.113878	-0.309	0.412522	-0.175904	0.0496403	0.716581	0.00061194	-1.76356
Os01g0127200|COMBINER|CI549797|x	1.10977	1.1127	0.791301	0.929552	1.07579	0.924056	2.08483	1.81133	0.33628	0.381322	0.0925199	-0.374	0.402716	-0.156442	0.0345744	0.806325	0.0006945	-1.63376
Os01g0127300|mRNA|AK068846|CDS+3'UTR	1.24695	1.59989	0.665388	1.01724	1.11483	0.983053	0.802342	0.801379	0.972811	1.27037	0.0593018	-0.78	0.107749	-0.432106	0.0405118	-0.816766	0.229632	-0.34545
Os01g0127400|COMBINER_EST|Os01g0127400|8	0.991984	1.09627	1.00808	1.02339	0.703059	0.549198	0.775339	0.785899	1.81	1.38449	0.818389	-0.038	0.0225752	-0.746938	0.182606	-0.417839	0.0487031	0.602175
Os01g0127500|mRNA|AK106870|CDS+3'UTR	1.17601	0.807631	0.850336	1.21542	1.17983	1.39396	0.661935	1.54388	0.173809	0.163594	0.852304	0.061	0.205198	0.396053	0.922771	0.0528293	0.00065197	-2.53095
Os01g0127600|mRNA|AK102138|CDS+3'UTR	0.534095	1.05135	1.44194	0.58525	0.623561	1.63612	0.963116	0.599498	3.69431	1.0383	0.652959	0.294	0.534798	0.430734	0.968045	0.0200992	0.147406	1.38606
Os01g0127600|mRNA|AK105455|CDS+3'UTR	0.53233	1.00056	1.32114	0.510806	0.549736	1.51785	0.999441	0.542046	3.73967	1.00481	0.794139	0.171	0.641173	0.32382	0.981362	0.0122417	0.146238	1.40932
Os01g0127700|mRNA|AK072972|CDS+3'UTR	0.953581	1.5969	1.21056	0.838221	0.762408	0.548413	0.7909	1.04868	2.23307	2.07274	0.463108	-0.293	0.0594983	-0.932364	0.310926	-0.438279	0.0635957	0.801935
Os01g0127900|mRNA|AK070177|CDS+3'UTR	1.16289	0.911502	0.96602	0.91163	1.36772	1.67073	1.03518	1.72168	0.609125	0.605277	0.53234	-0.134	0.0684788	0.554111	0.36923	0.374829	0.0192982	-0.761776
Os01g0128000|mRNA|AK107424|CDS+3'UTR	0.937802	1.10947	0.369765	0.647857	0.872263	3.20921	0.708515	1.73773	1.06632	1.36758	0.0366768	-1.06	0.36857	0.713913	0.822188	0.121421	0.325959	0.24352
Os01g0128100|mRNA|AK071917|CDS+3'UTR	1.97476	0.841016	0.628399	0.933886	0.939132	1.07585	1.45634	1.21898	1.06481	0.570693	0.218045	-0.75	0.493622	-0.3585	0.926518	0.0480723	0.275842	-0.725248
Os01g0128200|mRNA|AK059608|CDS+3'UTR	4.44582	1.3997	1.55445	1.11363	0.658431	1.52163	0.897966	0.625012	0.418457	0.468006	0.226514	-0.923	0.161077	-1.31742	0.0462505	-1.73544	0.0175761	-2.49491
Os01g0128200|mRNA|AK120005|CDS+3'UTR	2.31527	1.02104	0.536785	0.834712	0.979393	1.7874	1.31903	2.17151	0.335014	0.535941	0.078802	-1.2	0.714613	-0.216701	0.804949	0.138478	0.0242089	-1.85939
Os01g0128300|COMBINER_EST|CB656727|7	1.64228	0.812823	0.932341	0.815847	1.07257	3.86533	1.53734	21.5612	0.50821	0.526934	0.369369	-0.406	0.354753	0.817471	0.149792	2.31704	0.0455037	-1.15876
Os01g0128400|mRNA|AK059332|CDS+3'UTR	0.99752	0.97397	0.945788	1.00249	0.816719	1.13414	1.2098	0.87386	1.89842	1.83377	0.911935	-0.0176	0.886443	-0.03443	0.850042	0.0609407	0.00421309	0.920624
Os01g0128400|mRNA|AK121214|CDS+3'UTR	1.0065	0.993538	0.840424	0.86214	0.737944	1.00841	1.25562	0.777152	1.90519	1.77011	0.189852	-0.232	0.388073	-0.213168	0.961705	-0.0176625	0.00540352	0.876884
Os01g0128700|mRNA|AK061534|CDS+3'UTR	0.391323	0.842928	0.997026	1.37006	0.948722	0.882584	1.00298	1.40423	10.4809	1.8081	0.0902337	1.03	0.194839	0.671975	0.0864475	1.04708	0.0469651	2.92212
Os01g0128800|mRNA|AK120447|CDS+3'UTR	1.22169	1.00131	0.998689	1.21808	0.76205	0.625798	0.621546	0.501141	1.02272	1.20601	0.98537	-0.00403	0.0324376	-0.679524	0.0242736	-0.986775	0.977913	0.00593996
Os01g0129100|COMBINER|CI415840|6	0.994646	1.02658	0.883011	0.995844	0.589959	0.951386	1.00417	1.56304	1.31834	1.35144	0.536697	-0.108	0.213605	-0.431657	0.403737	0.310131	0.0588554	0.401555
Os01g0129200|COMBINER_EST|Os01g0129200|8	0.333308	0.732479	0.654206	0.983072	1.09762	1.4248	0.89984	1.56686	1.56307	1.01722	0.22434	0.699	0.0452311	1.33968	0.0683153	1.26491	0.0537748	1.35161
Os01g0129300|COMBINER_EST|BP184350|7	0.718781	1.01872	0.981624	1.22867	0.883282	0.655231	1.02289	0.666207	1.30412	1.15237	0.241093	0.36	0.579647	-0.169681	0.895209	-0.0518422	0.103793	0.518647
Os01g0129500|mRNA|AK066377|CDS+3'UTR	0.869521	0.83425	0.984982	0.995391	1.00463	0.882932	1.17892	1.18489	2.10777	1.65734	0.216364	0.217	0.424551	0.145097	0.137143	0.472688	0.00509041	1.13387
Os01g0129500|mRNA|AK099326|CDS+3'UTR	0.994547	0.96347	0.953707	1.00548	0.890704	0.914784	1.17039	1.01097	1.88382	1.48104	0.997279	0.000542	0.47516	-0.116951	0.601006	0.152154	0.0184749	0.770926
Os01g0129600|COMBINER_EST|Os01g0129600|8	0.379334	2.4029	1.01246	0.939067	1.5117	1.27745	0.966338	0.987692	0.824411	1.25556	0.976568	0.0304	0.610736	0.541557	0.972847	0.0332069	0.931414	0.091722
Os01g0129800|mRNA|AK107910|CDS+3'UTR	0.932629	1.02249	0.874601	0.978009	0.834294	1.86018	1.49941	0.746264	1.54409	1.34873	0.657936	-0.0784	0.476804	0.351307	0.798886	0.115349	0.0326492	0.563452
Os01g0130000|mRNA|AK060150|CDS+3'UTR	2.39722	1.09586	1.16267	0.724253	0.844165	2.5479	0.912521	2.08197	0.54139	0.575758	0.176916	-0.821	0.851734	-0.144265	0.716639	-0.233778	0.0260951	-1.53758
Os01g0130000|mRNA|AK061853|CDS+3'UTR	2.0176	1.1696	1.14613	0.762727	0.872503	2.31657	0.475722	1.53962	0.555512	0.5878	0.13714	-0.716	0.862157	-0.111719	0.271322	-0.843945	0.0126664	-1.42669
Os01g0130000|mRNA|AK069315|5'UTR+CDS	1.71977	1.06532	0.987769	0.704705	1.01238	2.3781	0.743149	1.43692	0.289625	0.287928	0.110142	-0.698	0.73052	0.197029	0.449057	-0.3894	0.00186271	-2.22873
Os01g0130100|COMBINER_EST|Os01g0130100|8	1.79804	1.15578	0.920812	0.861462	1.6698	1.13419	0.861667	1.086	0.589533	0.445952	0.066712	-0.695	0.853706	-0.0669799	0.171297	-0.575532	0.00965431	-1.49134
Os01g0130200|COMBINER|CI449644|6	0.589505	1.06014	0.344571	1.22109	1.441	1.3609	0.943275	1.71853	0.850688	0.764819	0.719888	-0.285	0.075703	0.824901	0.217303	0.687552	0.937148	0.0290337
Os01g0130400|mRNA|AK063966|CDS+3'UTR	1.06965	0.888862	0.97807	0.769442	0.614432	1.08361	1.02242	1.11546	1.04236	0.82883	0.477123	-0.169	0.498509	-0.256997	0.659911	0.131229	0.763965	-0.0690813
Os01g0130400|mRNA|AK102309|CDS+3'UTR	1.36427	0.547305	1.01336	0.984873	0.745846	1.79642	0.679223	4.25548	1.07099	0.98682	0.695963	0.209	0.568877	0.421765	0.385729	0.976367	0.64425	0.250628
Os01g0130500|mRNA|AK110956|CDS+3'UTR	0.750366	0.506568	0.657519	0.814847	0.536346	1.22722	1.36046	1.56258	1.49091	1.90542	0.41974	0.248	0.474633	0.396071	0.0155904	1.24177	0.00780139	1.45091
Os01g0130900|mRNA|AK105373|CDS+3'UTR	0.525258	0.935212	0.725056	1.00258	1.25322	0.997425	1.1737	1.35279	0.748475	1.10463	0.492684	0.283	0.134173	0.673726	0.0859487	0.846271	0.394983	0.375564
Os01g0131300|mRNA|AK101998|CDS+3'UTR	1.00506	1.12902	0.998162	0.959776	0.893953	0.887032	0.998889	1.00111	1.17189	1.15906	0.486397	-0.122	0.181375	-0.258512	0.748088	-0.0911756	0.468165	0.12972
Os01g0131600|mRNA|AK062063|CDS+3'UTR	0.676597	0.674532	0.96375	0.97486	0.93009	1.11746	1.02579	1.20759	1.04169	1.19166	0.0247369	0.521	0.0294215	0.59367	0.0507359	0.720268	0.0131402	0.721785
Os01g0131600|mRNA|AK063183|UTR	0.809561	0.720811	1.06315	0.940605	0.894129	0.886337	1.29065	1.20139	2.78226	2.38786	0.0866442	0.389	0.238932	0.220788	0.0521047	0.704948	0.00076511	1.75453
Os01g0131600|mRNA|AK101133|CDS+3'UTR	0.736344	0.606467	0.990943	1.00914	1.03943	0.901132	1.26025	0.928502	1.3624	1.37622	0.0322252	0.582	0.0529776	0.534326	0.0832644	0.694869	0.00523142	1.03495
Os01g0131600|mRNA|AK102277|CDS+3'UTR	0.695133	0.641582	1.01261	0.989524	1.01059	0.893643	1.04846	0.947395	1.14067	1.38898	0.0196843	0.584	0.0391811	0.508948	0.0898607	0.577621	0.00889418	0.91442
Os01g0131600|mRNA|AK119645|CDS+3'UTR	0.808521	0.691996	1.02424	0.976338	1.05898	0.900214	1.1084	0.958709	1.55492	1.63411	0.0699443	0.419	0.113035	0.384411	0.165972	0.462728	0.00365485	1.09158
Os01g0131600|mRNA|AY341828|CDS+3'UTR	0.655927	0.573158	0.958803	1.08998	1.10141	1.0116	1.09098	0.883629	0.988534	1.15387	0.014575	0.737	0.010728	0.783688	0.0699408	0.679261	0.0133083	0.800616
Os01g0131800|COMBINER_EST|CI522026|0	0.957448	1.0005	1.05671	1.07953	0.950706	0.772613	0.999501	0.59072	1.09403	1.02339	0.443275	0.126	0.35785	-0.191549	0.385689	-0.34908	0.509877	0.112512
Os01g0131900|COMBINER_EST|Os01g0131900|8	1.05616	0.579374	1.79949	0.921075	0.760093	1.1397	0.954893	0.968522	1.08299	1.0325	0.218673	0.719	0.571143	0.250756	0.481669	0.297936	0.282117	0.434883
Os01g0132000|mRNA|AB059238|CDS+3'UTR	1.05558	0.562356	1.76077	0.968399	0.568632	1.03263	0.785182	0.955214	1.87899	1.86761	0.186474	0.761	0.987659	-0.00785207	0.699694	0.168699	0.025531	1.28177
Os01g0132000|mRNA|AK059239|CDS+3'UTR	1.0753	0.592568	1.76626	1.00477	0.653584	0.995251	0.967234	0.850245	1.08859	1.05298	0.179159	0.739	0.972693	0.014894	0.660568	0.184049	0.289851	0.423578
Os01g0132100|COMBINER_EST|Os01g0132100|8	0.687284	2.6127	0.603431	1.04653	0.969986	0.631241	1.20363	0.884013	1.03094	5.57846	0.382095	-0.754	0.359843	-0.776111	0.618826	-0.377496	0.501306	0.839656
Os01g0132200|mRNA|AK108153|CDS+3'UTR	0.985256	0.974763	0.756239	1.10897	1.23054	1.59091	1.33054	1.01496	0.532697	0.73274	0.712652	-0.0978	0.0636438	0.513722	0.44162	0.245873	0.0462869	-0.649467
Os01g0132400|mRNA|AK106795|CDS+3'UTR	1.23247	1.18104	1.02068	1.20652	0.568749	0.646652	0.23023	1.4181	0.979743	0.701048	0.520674	-0.121	0.00421408	-0.992341	0.294914	-1.07825	0.0816522	-0.541773
Os01g0132500|COMBINER_EST|Os01g0132500|8	1.03599	1.72273	0.965261	0.915631	0.797788	0.612781	1.08764	1.03689	1.37223	0.870217	0.172337	-0.507	0.0511296	-0.934091	0.401855	-0.331118	0.496233	-0.289869
Os01g0132600|COMBINER|CI441749|x	1.04472	1.1953	0.953466	1.0598	0.859508	0.95719	0.535851	1.09282	0.903119	1.07505	0.422869	-0.153	0.157849	-0.301019	0.270245	-0.546268	0.391996	-0.181555
Os01g0132700|COMBINER_EST|CI415140|3	0.918822	1.02731	0.973414	1.10532	0.855405	0.78946	1.27428	1.06716	0.97317	1.14421	0.609166	0.0944	0.215525	-0.241557	0.394176	0.263362	0.548003	0.119189
Os01g0132800|mRNA|AK068422|CDS+3'UTR	1.11922	1.50599	1.06026	1.09392	1.01473	0.78319	0.657093	0.583035	0.641304	0.985486	0.276049	-0.27	0.10128	-0.54234	0.0198337	-1.06869	0.087917	-0.70761
Os01g0133000|COMBINER|CI048006|6	0.914443	1.08518	0.860811	0.921505	0.75393	0.7495	1.94158	1.37449	1.56545	2.63288	0.408017	-0.162	0.0799095	-0.4062	0.0818678	0.713611	0.0353858	1.02716
Os01g0133100|mRNA|AK108760|5'UTR+CDS	0.898899	0.940854	1.08338	0.8583	1.06286	2.11457	1.58994	1.99984	0.919254	0.651231	0.738622	0.0684	0.147051	0.705022	0.0234445	0.955289	0.350929	-0.249248
Os01g0133100|mRNA|AK109801|5'UTR+CDS	0.737899	0.911554	1.94917	0.795376	0.955519	1.02102	1.91425	2.44903	1.52311	0.979414	0.297349	0.602	0.226821	0.268236	0.00744057	1.40055	0.127163	0.574556
Os01g0133200|mRNA|AK060424|CDS+3'UTR	0.628145	1.15622	0.909972	0.804688	0.836492	0.851745	1.1933	1.09894	1.54586	1.14262	0.987551	0.0059	0.970491	-0.0138373	0.333938	0.426238	0.174572	0.641079
Os01g0133400|mRNA|AK065247|CDS+3'UTR	0.811463	0.669691	1.10043	1.07679	1.01913	0.981233	0.517147	0.689036	1.56767	1.399	0.0353228	0.562	0.0722212	0.439918	0.374643	-0.304434	0.00681037	1.00643
Os01g0133500|mRNA|AK101232|CDS+3'UTR	0.703658	0.77401	0.9118	1.00508	1.41801	1.13975	1.25564	0.986028	1.17108	0.994945	0.083651	0.375	0.0164819	0.784607	0.101978	0.592374	0.0396442	0.548577
Os01g0133500|mRNA|AK101585|CDS+3'UTR	0.608806	0.596995	0.69638	0.845684	1.15573	0.865251	1.23359	1.23548	1.43488	1.3595	0.123864	0.348	0.0275964	0.730077	0.0131586	1.03404	0.00161999	1.21208
Os01g0133700|COMBINER_EST|Os01g0133700|8	0.605782	0.296867	0.63507	0.816454	1.1342	1.89768	0.881682	2.1055	1.37002	1.41767	0.145221	0.764	0.0222847	1.79057	0.0421499	1.68387	0.0141368	1.71648
Os01g0133900|COMBINER_EST|CI191168|6	0.709314	0.885145	0.985832	1.01437	0.749674	0.984169	1.02926	1.54966	1.35055	1.13339	0.148254	0.336	0.646613	0.116415	0.113696	0.672538	0.0397195	0.642855
Os01g0134200|mRNA|AK102394|CDS+3'UTR	0.633802	1.38481	1.27533	2.11696	1.52547	0.549495	0.537098	0.848005	1.17924	0.674357	0.186875	0.811	0.963892	-0.0331807	0.397578	-0.473197	0.898562	-0.071178
Os01g0134300|mRNA|AK059156|CDS+3'UTR	0.971557	1.98581	0.315034	0.300816	0.295037	0.399722	1.20455	18.0278	1.44173	1.02928	0.00618639	-2.17	0.0105675	-2.01603	0.263367	1.74627	0.688995	-0.189333
Os01g0134500|mRNA|AK111908|CDS+3'UTR	1.02813	0.958018	1.01868	1.06669	0.975246	0.948038	0.949512	0.981659	1.35957	1.03529	0.666075	0.0709	0.778966	-0.0456438	0.886604	-0.0397949	0.28892	0.257522
Os01g0134500|mRNA|AK112014|CDS+3'UTR	1.07989	0.988883	1.05679	1.01124	0.938013	0.982086	0.811824	0.979052	1.52464	1.10954	0.997445	0.000526	0.531601	-0.106579	0.483644	-0.213031	0.221913	0.331837
Os01g0134700|mRNA|AK111442|CDS+3'UTR	0.910923	1.04277	2.25845	1.52698	1.67236	0.458858	1.65919	0.958988	0.931085	0.74808	0.0246774	0.93	0.835903	-0.153905	0.37262	0.372122	0.329946	-0.223783
Os01g0134800|mRNA|AK063402|CDS+3'UTR	1.15819	1.37124	1.13158	1.12598	0.88284	0.888117	0.545661	0.216	1.17794	0.427547	0.404459	-0.159	0.0431316	-0.509151	0.0185755	-1.87608	0.213684	-0.828462
Os01g0134900|COMBINER_EST|CI468885|0	1.21696	1.57637	0.86295	0.760928	1.4367	1.53719	0.709189	1.15882	0.150413	0.189406	0.0221417	-0.773	0.642933	0.101587	0.168198	-0.611494	0.0002659	-3.03666
Os01g0135000|mRNA|AK119507|CDS+3'UTR	1.63392	0.582161	0.568953	0.801323	1.24794	2.45504	3.67807	3.31394	0.459574	0.61689	0.416618	-0.53	0.273561	0.843732	0.0256285	1.83983	0.209253	-0.873188
Os01g0135100|COMBINER|CI405972|6	0.920185	0.900298	0.623507	0.812988	1.08674	0.703918	1.23266	2.13571	1.18511	1.51259	0.155102	-0.354	0.842252	-0.0574932	0.0802829	0.83401	0.0496585	0.556785
Os01g0135400|mRNA|AK066675|CDS+3'UTR	0.422919	0.673555	1.02624	0.974432	2.23221	1.70424	1.5378	1.54895	0.768052	0.642854	0.0348845	0.906	0.00475052	1.86964	0.00842905	1.53192	0.259023	0.39676
Os01g0135600|COMBINER|CI323829|5	9.20592	1.95468	0.4818	0.497387	7.50898	0.553849	0.666211	1.12339	1.43598	0.890162	0.0203835	-3.12	0.544206	-1.05666	0.0437496	-2.29379	0.0935002	-1.90766
Os01g0135700|mRNA|AK062711|CDS+3'UTR	1.102	1.02521	1.21977	0.672431	0.975407	1.40289	0.918243	1.91483	0.575979	0.440813	0.540113	-0.231	0.600515	0.138215	0.504274	0.319057	0.00742822	-1.07686
Os01g0135800|mRNA|AK063681|CDS+3'UTR	0.0323126	0.0239819	0.125625	0.0908078	7.66199	8.24871	7.32687	53.5269	0.694448	1.43999	0.00233577	1.94	4.74e-06	8.15778	0.00037557	9.47453	0.0003749	5.16684
Os01g0135900|mRNA|AK062091|CDS+3'UTR	0.927748	1.18939	1.00613	1.10926	1.38977	0.993903	0.509186	1.11684	0.263909	0.397602	0.969509	0.00819	0.571814	0.161994	0.363723	-0.47817	0.0049399	-1.69726
Os01g0135900|mRNA|AK064849|CDS+3'UTR	1.0098	1.27468	1.13967	1.31844	1.50875	0.990291	0.389194	0.731298	0.176477	0.276016	0.614177	0.112	0.73098	0.107532	0.0518429	-1.08856	0.00173488	-2.36192
Os01g0135900|mRNA|AK065690|CDS+3'UTR	0.97025	1.27962	1.10512	1.24336	1.4261	1.03066	0.777937	0.806329	0.169111	0.286913	0.749799	0.0732	0.672466	0.121752	0.160347	-0.492487	0.00289778	-2.33871
Os01g0135900|mRNA|AK119599|CDS+3'UTR	0.770389	0.958665	1.30923	1.44909	1.71474	1.1394	1.04312	0.836365	0.226658	0.313157	0.0254516	0.681	0.0710056	0.701754	0.707625	0.120173	0.00302783	-1.6896
Os01g0136000|COMBINER_EST|CI053053|0	0.00983155	0.00905824	0.749012	0.774803	1.34259	1.31034	1.83277	1.31925	0.983245	1.01704	2.98e-06	6.33	2.08e-06	7.13494	6.17e-06	7.36433	2.77e-06	6.72746
Os01g0136100|mRNA|X60820|CDS+3'UTR	0.015662	0.0197174	0.530165	0.638045	1.06785	1.10381	0.93646	1.07502	1.95337	1.44148	2.499e-05	5.05	9.53e-06	5.94909	1.369e-05	5.83532	1.777e-05	6.57724
Os01g0136200|mRNA|AK121025|CDS+3'UTR	0.00923239	0.0103742	0.926811	1.07897	2.09912	2.42645	2.01654	2.31604	0.407016	0.704227	4.25e-06	6.67	2.45e-06	7.84928	2.91e-06	7.78674	8.378e-05	5.7736
Os01g0136300|mRNA|AK062428|CDS+3'UTR	1.32684	1.16968	1.08139	1.41089	0.816704	0.886228	0.825485	1.13931	0.708346	0.924734	0.956398	-0.0123	0.0316019	-0.550239	0.300831	-0.361319	0.0463907	-0.622239
Os01g0136400|mRNA|AK065470|CDS+3'UTR	1.07134	0.918934	1.0931	0.833801	0.85544	1.02439	1.13874	1.51074	0.9692	0.976188	0.811276	-0.0556	0.684624	-0.0839706	0.247489	0.402622	0.874186	-0.0286746
Os01g0136500|COMBINER_EST|Os01g0136500|8	0.96701	0.968134	0.9108	0.722612	1.03292	1.05552	1.09483	2.49924	1.19276	0.869959	0.251878	-0.254	0.497257	0.1099	0.169981	0.773659	0.755858	0.0742216
Os01g0136600|mRNA|AK107801|5'UTR+CDS	0.624835	3.9462	0.694303	0.967503	1.1349	1.03164	0.992841	0.610081	1.19193	1.00721	0.396461	-0.938	0.611991	-0.537251	0.340545	-1.01265	0.624314	-0.519172
Os01g0136700|COMBINER|CI562212|x	1.18283	2.48137	1.73193	1.14045	0.876846	0.523083	0.655735	0.348662	1.47305	0.848335	0.573739	-0.286	0.0561086	-1.33894	0.0216355	-1.84115	0.291826	-0.61593
Os01g0136800|mRNA|AK072170|CDS+3'UTR	0.738581	0.742602	0.962362	1.03911	0.737195	0.73261	1.60157	1.085	1.84558	1.21352	0.0474542	0.433	0.943198	-0.0111275	0.0537782	0.831842	0.0201465	1.01489
Os01g0137000|COMBINER_EST|CB656417|7	0.851132	0.724293	0.781041	1.03157	0.969395	0.828666	1.11369	1.20472	1.71703	1.62179	0.434467	0.193	0.368765	0.190959	0.102855	0.560966	0.00386041	1.0877
Os01g0137100|COMBINER_EST|Os01g0137100|8	0.512796	1.13348	0.680106	0.414248	0.885489	1.12932	1.30801	1.21093	1.6654	0.662755	0.363548	-0.522	0.442198	0.391388	0.185193	0.723131	0.518418	0.462594
Os01g0137200|COMBINER_EST|Os01g0137200|8	0.844695	1.09199	0.999848	1.02542	0.9485	0.676498	1.33618	1.00015	1.13645	0.953506	0.720229	0.0763	0.382309	-0.261794	0.445823	0.267437	0.627229	0.116189
Os01g0137300|mRNA|AK072903|CDS+3'UTR	1.10748	1.12604	0.844408	1.1585	0.8799	0.846069	1.04423	0.957643	0.881717	1.20172	0.471538	-0.175	0.0685922	-0.372139	0.576077	-0.159268	0.622864	-0.117522
Os01g0137400|mRNA|AK072764|5'UTR+CDS	0.580321	1.20171	0.943676	0.816123	0.794252	1.05969	1.85708	0.74654	3.02278	1.50862	0.870879	0.0716	0.770955	0.135646	0.462259	0.495659	0.0708429	1.35455
Os01g0137500|mRNA|AK072359|CDS+3'UTR	1.77273	0.775152	0.925689	1.22494	0.781622	0.638602	1.08028	0.214195	1.41284	1.41393	0.786216	-0.139	0.196798	-0.730497	0.222949	-1.28507	0.587486	0.26989
Os01g0137700|mRNA|AK099988|CDS+3'UTR	1.4121	1.20642	0.910526	1.07602	0.738016	0.702422	0.929353	1.10939	1.19038	0.876809	0.103848	-0.399	0.00812603	-0.85822	0.26492	-0.362257	0.207591	-0.353409
Os01g0137800|mRNA|AK067239|UTR	2.9521	2.40824	0.322735	0.841789	0.355452	0.484105	0.921913	1.49099	1.85171	1.0847	0.0122972	-2.35	0.00048208	-2.6843	0.0255748	-1.18538	0.0548858	-0.911782
Os01g0138100|mRNA|AK107843|CDS+3'UTR	0.619646	0.946175	1.19602	1.19492	1.05689	0.785829	1.21945	0.570453	1.08521	0.447426	0.073898	0.643	0.460895	0.251207	0.813107	0.123356	0.811844	-0.135997
Os01g0138300|mRNA|AK070932|CDS+3'UTR	0.97333	1.20323	1.183	0.962058	1.0274	0.713533	1.43074	0.58363	0.774896	1.44423	0.927242	-0.0206	0.27317	-0.33793	0.656677	-0.244012	0.934582	-0.032769
Os01g0138300|mRNA|AK099912|CDS+3'UTR	1.0449	1.3638	0.957029	1.41285	1.21698	0.803804	0.760005	0.58005	0.640519	1.36127	0.900992	-0.0379	0.413291	-0.271388	0.0497819	-0.846331	0.470321	-0.354364
Os01g0138400|mRNA|AK110482|CDS+3'UTR	0.531435	0.702575	0.583257	0.984777	1.88294	2.37152	1.96089	29.2911	0.782492	1.01546	0.415733	0.311	0.00203565	1.79005	0.0458811	3.63261	0.0968881	0.544795
Os01g0138500|mRNA|AK073435|CDS+3'UTR	2.77874	1.71722	0.791051	0.778084	1.26414	9.25593	0.412188	11.7022	0.617696	0.771805	0.00770731	-1.48	0.58249	0.647015	0.996419	0.00778957	0.0069382	-1.66161
Os01g0138600|mRNA|AK100982|CDS+3'UTR	0.970519	0.896632	1.04611	1.03038	0.731963	0.678201	1.05247	0.769153	1.71362	1.37369	0.367451	0.154	0.064378	-0.404894	0.871131	-0.052144	0.0221936	0.717847
Os01g0138800|mRNA|AK106157|CDS+3'UTR	1.11464	2.13998	1.8073	1.27461	1.39865	0.897149	0.434161	0.617366	0.223541	0.590469	0.954285	-0.0251	0.351419	-0.463365	0.0189494	-1.57684	0.0312723	-2.08782
Os01g0138900|mRNA|AK058378|CDS+3'UTR	1.29198	1.16501	1.02455	0.976043	0.775381	0.781838	0.652839	0.644786	1.03204	1.38189	0.13642	-0.295	0.0150123	-0.656003	0.0212869	-0.919118	0.868617	-0.0388882
Os01g0139000|COMBINER_EST|Os01g0139000|8	0.670541	0.506635	0.995261	1.04415	1.00476	1.08129	0.939441	0.888742	4.68294	2.66975	0.0190133	0.807	0.0178542	0.838599	0.0849217	0.648648	0.00229924	2.60085
Os01g0139100|COMBINER|CI131699|6	1.06613	0.647807	0.907919	0.95168	0.691339	1.46063	0.634992	6.39471	1.56905	1.05077	0.617523	0.162	0.60811	0.274022	0.327015	1.27784	0.164159	0.627668
Os01g0139200|mRNA|AK065080|CDS+3'UTR	1.27224	0.924775	1.08134	1.21728	0.894531	0.911407	0.723889	0.810206	1.36597	1.31551	0.742133	0.081	0.301742	-0.264587	0.169518	-0.502172	0.247983	0.3055
Os01g0139200|mRNA|AK070687|CDS+3'UTR	1.13134	0.850687	1.14995	1.24869	0.849618	0.870689	0.883909	0.757632	1.21696	1.19501	0.247606	0.289	0.417502	-0.189808	0.432694	-0.261596	0.233896	0.297786
Os01g0139200|mRNA|AK098852|CDS+3'UTR	1.17509	0.887106	1.2071	1.12726	0.844186	0.835816	0.563735	0.772887	1.25248	1.25875	0.41212	0.192	0.249007	-0.281527	0.121503	-0.629263	0.230062	0.298422
Os01g0139200|mRNA|AK098894|CDS+3'UTR	1.35729	1.05397	0.924735	1.24162	0.905347	0.948793	0.760941	0.919189	1.59581	1.55827	0.559715	-0.159	0.140845	-0.367928	0.154215	-0.516137	0.119548	0.398834
Os01g0139200|mRNA|AK099060|CDS+3'UTR	1.09269	0.793773	1.11303	1.05341	0.858526	0.875124	0.696817	0.949301	1.36943	1.26499	0.386053	0.217	0.666223	-0.103596	0.589876	-0.195448	0.0964475	0.499013
Os01g0139600|mRNA|AK073130|CDS+3'UTR	0.872037	1.80245	0.382908	0.52021	1.93384	0.523459	0.676314	1.61465	1.26337	1.14674	0.0282199	-1.49	0.710633	-0.3174	0.683177	-0.262716	0.893223	-0.0587993
Os01g0139700|COMBINER|CI426181|0	0.70231	0.793334	0.988864	0.887444	0.923419	1.17002	1.01126	1.3717	1.39317	1.2743	0.126136	0.328	0.0800545	0.477708	0.0892734	0.65797	0.00868058	0.835948
Os01g0139700|COMBINER|CI426181|x	0.711862	0.808959	0.976205	0.838448	0.907654	1.0719	1.02437	1.44941	1.38864	1.36361	0.230791	0.254	0.110456	0.378289	0.0885935	0.683203	0.00714646	0.858648
Os01g0139900|mRNA|AK121677|CDS+3'UTR	0.884957	1.06928	1.32523	1.04227	0.95944	0.933032	0.903101	0.927662	1.73822	1.40782	0.276547	0.273	0.83275	-0.0400257	0.765093	-0.0878429	0.0330488	0.685378
Os01g0140100|mRNA|AK068990|CDS+3'UTR	0.808738	0.851632	1.18088	1.17422	0.669813	0.561845	1.47454	0.523832	2.27217	1.67606	0.0286228	0.505	0.0700661	-0.435986	0.889264	0.0826979	0.00562021	1.23355
Os01g0140400|mRNA|AK063999|CDS+3'UTR	0.832891	0.952512	1.04986	1.11117	0.733144	0.568939	1.86247	0.684256	2.86401	2.51676	0.167867	0.278	0.0942496	-0.463747	0.564557	0.341909	0.00106004	1.5918
Os01g0140400|mRNA|AK103044|CDS+3'UTR	0.861497	1.02069	0.979727	1.12591	0.914204	0.757465	1.62373	0.639629	1.11274	1.1839	0.42796	0.164	0.433573	-0.172313	0.828753	0.120078	0.177095	0.291598
Os01g0140500|mRNA|AK058868|CDS+3'UTR	0.934523	0.973418	1.02731	1.07903	1.0339	0.959765	0.923035	0.956798	1.29896	1.14311	0.395269	0.143	0.703525	0.0627074	0.938658	-0.0213451	0.101797	0.353447
Os01g0141000|mRNA|AK065008|CDS+3'UTR	0.420338	1.21281	1.03197	1.04267	1.6651	1.17367	0.969023	0.555277	0.733161	0.761679	0.399706	0.539	0.185109	0.969333	0.953402	0.0389536	0.914379	0.0657413
Os01g0141100|mRNA|AF499028|CDS+3'UTR	1.01953	1.06778	1.12205	0.980845	1.20274	1.13316	0.86978	0.942671	0.907972	0.795129	0.963971	0.00786	0.347496	0.162079	0.478592	-0.204483	0.152703	-0.296267
Os01g0141100|mRNA|AK062139|CDS+3'UTR	1.32689	1.32814	0.98835	1.01179	1.12726	1.07829	0.772497	0.792122	0.796505	0.779064	0.0509449	-0.409	0.148026	-0.267943	0.037322	-0.763029	0.00824499	-0.752943
Os01g0141100|mRNA|AK067644|CDS+3'UTR	1.08333	1.10187	1.00913	0.990952	1.0299	1.01588	0.638041	0.743989	0.842136	0.820831	0.432925	-0.128	0.553736	-0.095098	0.0631928	-0.665177	0.0612382	-0.394073
Os01g0141600|mRNA|AK066922|CDS+3'UTR	0.746983	1.27495	0.939666	1.07954	0.664282	0.513711	1.06421	0.407065	1.92102	2.48384	0.894616	0.0455	0.0998852	-0.740348	0.383174	-0.568239	0.0296199	1.16243
Os01g0141700|mRNA|AB082381|CDS+3'UTR	0.953286	1.136	0.77414	1.01457	0.580247	0.561211	1.02055	0.985639	2.04198	2.14282	0.357407	-0.232	0.00845094	-0.866794	0.854835	-0.053236	0.00536401	1.00727
Os01g0141700|mRNA|AK111907|CDS+3'UTR	0.99106	1.14713	0.561676	1.02032	0.571124	0.525855	1.00902	0.938826	2.26797	2.32946	0.234589	-0.494	0.00560858	-0.960229	0.651775	-0.131593	0.00320801	1.10816
Os01g0141700|mRNA|AK112097|CDS+3'UTR	1.06739	1.29524	0.800734	1.09209	0.608442	0.563852	0.936865	0.832718	2.34424	2.4374	0.242158	-0.33	0.00600981	-1.00536	0.210312	-0.412748	0.0055324	1.02358
Os01g0141800|COMBINER_EST|Os01g0141800|8	0.742294	0.808982	1.04471	0.86389	1.41718	2.12543	0.957207	1.18093	1.06425	0.62439	0.183296	0.294	0.0124245	1.16327	0.173893	0.45629	0.830455	0.0730577
Os01g0141900|mRNA|AK070848|CDS+3'UTR	0.990489	0.80741	1.08589	1.06938	0.826963	0.838745	1.28262	1.0096	1.01802	0.96772	0.212577	0.269	0.602478	-0.102694	0.306423	0.347651	0.46448	0.150418
Os01g0142000|COMBINER_EST|CB650271|7	0.464508	0.488065	1.17294	0.989531	1.01288	1.11983	0.742204	0.924102	2.24838	1.01058	0.00273497	1.18	0.0021531	1.16141	0.0412873	0.798546	0.0216378	1.66257
Os01g0142100|mRNA|AK062266|CDS+3'UTR	0.840209	1.44872	1.03387	1.05737	0.886779	0.658597	0.967241	0.648196	1.50322	1.83247	0.820115	-0.0775	0.21365	-0.529743	0.307581	-0.478576	0.1587	0.589125
Os01g0142100|mRNA|AK065031|CDS+3'UTR	1.00564	1.72367	1.21277	0.994396	0.959246	0.729377	0.506432	0.681113	1.69699	1.92102	0.476286	-0.262	0.136343	-0.65444	0.0358494	-1.16459	0.236225	0.455629
Os01g0142200|mRNA|AK103082|CDS+3'UTR	1.11905	1.02508	0.953046	0.975534	0.741104	0.731744	1.10806	0.80802	1.66879	1.57243	0.379699	-0.152	0.0262966	-0.540425	0.585664	-0.178754	0.0216092	0.596891
Os01g0142200|mRNA|AK109417|CDS+3'UTR	1.02027	0.94499	1.00642	0.993623	0.754025	0.829534	1.18017	0.844218	1.76497	1.57736	0.87028	0.0263	0.125498	-0.312135	0.942167	0.0236778	0.010911	0.764915
Os01g0142300|mRNA|AK060202|CDS+3'UTR	1.16991	0.868451	0.938054	1.06604	0.918541	0.84184	1.3519	0.898442	1.57049	1.51592	0.961512	-0.0115	0.420206	-0.196941	0.734151	0.128788	0.0493402	0.614245
Os01g0142300|mRNA|AK072289|CDS+3'UTR	0.895097	0.644829	0.979537	1.10338	0.96802	0.914175	1.41916	1.02089	1.45002	1.51477	0.126192	0.452	0.249329	0.308273	0.117132	0.66388	0.0147309	0.964033
Os01g0142500|mRNA|AK067964|CDS+3'UTR	1.36983	1.19785	0.993572	1.00647	0.785305	1.21456	0.664343	1.10602	0.820137	0.926333	0.09396	-0.357	0.237172	-0.391339	0.177902	-0.579534	0.0369037	-0.555452
Os01g0142600|mRNA|AK119467|CDS+3'UTR	3.06412	2.13982	0.945246	1.05792	0.890891	1.91048	0.774521	1.84543	0.365468	0.795526	0.00570566	-1.36	0.107171	-0.972851	0.0945898	-1.09881	0.00983939	-2.24758
Os01g0142800|mRNA|AK058745|CDS+3'UTR	1.41503	0.765524	0.982894	1.0174	0.802065	1.2697	1.23674	1.13435	0.838974	0.860862	0.877866	-0.0577	0.922038	-0.0445371	0.659448	0.186526	0.456819	-0.292399
Os01g0142800|mRNA|AK070036|CDS+3'UTR	2.80431	0.915403	0.970203	1.03071	0.778522	1.69147	1.12007	2.37671	0.686257	0.703359	0.323085	-0.68	0.544971	-0.481518	0.971635	0.0262156	0.119275	-1.20548
Os01g0142800|mRNA|AK102216|CDS+3'UTR	1.31426	0.734438	1.46974	0.895093	0.827176	1.23483	1.30428	1.1172	0.885977	0.718367	0.626597	0.223	0.923241	0.0408077	0.483429	0.297091	0.447581	-0.300416
Os01g0142800|mRNA|AK105664|CDS+3'UTR	1.51574	0.701415	0.954494	0.901002	0.71084	1.35792	1.20571	1.37802	1.03568	0.965546	0.739023	-0.153	0.904741	-0.0696874	0.515738	0.322059	0.923354	-0.0441828
Os01g0142900|COMBINER|CI124749|6	0.735863	0.678921	0.958736	1.04862	0.706524	0.592511	1.04304	1.66777	3.13056	2.19085	0.0351858	0.504	0.514456	-0.12755	0.0535888	0.899945	0.00174429	1.88954
Os01g0143100|mRNA|AK072025|CDS+3'UTR	0.975326	1.30598	0.874699	0.996587	1.00343	0.902256	1.39968	0.806532	1.20297	1.2728	0.2856	-0.274	0.325232	-0.246272	0.835994	-0.0870929	0.57217	0.132765
Os01g0143100|mRNA|AK107219|CDS+3'UTR	1.00624	1.36823	0.801227	0.993797	0.95729	0.908815	1.11407	0.866054	1.23171	1.31966	0.18257	-0.395	0.20796	-0.331102	0.467227	-0.256461	0.619322	0.11977
Os01g0143300|mRNA|AK108438|CDS+3'UTR	0.968489	1.00137	0.97665	0.998632	1.04697	0.866809	1.29826	0.472525	1.25161	1.27785	0.979237	0.00408	0.800965	-0.0478892	0.577544	-0.330372	0.0777248	0.360861
Os01g0143400|COMBINER_EST|Os01g0143400|8	0.272558	0.574322	1.12017	1.03222	1.03686	0.968786	0.560654	1.26185	1.14842	0.935581	0.0272465	1.44	0.0346404	1.34095	0.130395	1.08808	0.0339873	1.38951
Os01g0143500|COMBINER_EST|Os01g0143500|8	1.06857	2.42618	0.369425	0.378867	0.433923	0.598254	0.935832	1.33952	1.86032	1.18365	0.0103968	-2.11	0.028242	-1.66001	0.349493	-0.524167	0.829361	-0.117787
Os01g0143700|COMBINER_EST|Os01g0143700|8	0.783757	2.22446	0.421931	0.350507	3.32113	0.374628	1.71313	1.41207	1.2759	0.758437	0.0372531	-1.78	0.857878	-0.243365	0.698474	0.236257	0.536267	-0.424657
Os01g0143800|mRNA|AK066079|CDS+3'UTR	0.952249	1.07897	1.07929	1.05015	0.892299	0.712715	1.09236	0.693363	0.872663	1.26484	0.681701	0.0708	0.159606	-0.346037	0.555141	-0.21997	0.848494	0.0516915
Os01g0143800|mRNA|AK104561|CDS+3'UTR	1.04245	1.34961	1.29002	1.04976	0.922688	0.741664	0.8134	0.710037	0.959279	1.46647	0.908734	-0.0275	0.0890767	-0.519885	0.0882054	-0.642259	0.999815	-7.39e-05
Os01g0143800|mRNA|AK104721|CDS+3'UTR	1.01426	1.24308	1.21427	1.07303	0.938247	0.779987	0.985943	0.791363	0.978407	1.47851	0.907383	0.0237	0.13128	-0.392393	0.303131	-0.346179	0.744199	0.099154
Os01g0143900|mRNA|AK119686|UTR	1.02658	0.678634	1.40336	1.00763	1.56907	0.860727	0.992425	1.13073	0.927452	0.991889	0.179338	0.511	0.309443	0.477489	0.355132	0.343864	0.4928	0.200518
Os01g0143900|mRNA|AK120731|UTR	2.08503	1.17835	1.0502	1.13821	1.53489	0.853249	0.9522	0.877206	0.523325	0.792064	0.196337	-0.52	0.374355	-0.453832	0.102124	-0.778258	0.0339386	-1.28369
Os01g0144000|mRNA|AK101834|CDS+3'UTR	0.978058	1.11019	0.968078	0.89057	0.885262	0.892931	1.03888	1.08185	1.14085	1.02243	0.373493	-0.166	0.230196	-0.228999	0.930256	0.0248694	0.780725	0.0516629
Os01g0144100|mRNA|AK058909|CDS+3'UTR	0.889445	1.62528	1.01067	0.989445	1.01499	0.686349	0.371763	0.417029	1.70075	1.9777	0.486283	-0.266	0.264042	-0.526591	0.0116283	-1.61049	0.166159	0.609164
Os01g0144100|mRNA|AK068113|CDS+3'UTR	0.958947	1.57455	0.541139	1.06583	1.04281	0.718615	0.294889	0.432493	1.76515	1.90837	0.20856	-0.694	0.231063	-0.505348	0.00829567	-1.78273	0.130357	0.578834
Os01g0144100|mRNA|AK104051|CDS+3'UTR	0.936606	1.58481	1.13495	0.994152	1.00588	0.727562	0.289185	0.15554	1.25556	1.56143	0.56791	-0.198	0.226263	-0.510111	0.0040669	-2.5222	0.57987	0.200686
Os01g0144200|mRNA|AK059740|CDS+3'UTR	1.41739	1.29755	1.01434	1.0439	1.00951	0.990578	0.726044	0.820843	0.781458	0.778155	0.0624536	-0.398	0.0484925	-0.439514	0.0342177	-0.81286	0.00780761	-0.798329
Os01g0144300|mRNA|AK072770|CDS+3'UTR	2.49082	1.88305	0.905781	1.41742	1.03955	1.07855	0.67358	0.961952	0.528321	0.29622	0.0415605	-0.935	0.00859374	-1.03231	0.0105332	-1.42786	0.00304174	-2.45273
Os01g0144600|mRNA|AK061501|CDS+3'UTR	1.00732	1.00874	0.991415	1.07349	0.886838	0.842555	1.14806	0.990552	0.99273	1.0667	0.836428	0.0334	0.213381	-0.221751	0.777389	0.0812097	0.856498	0.0297689
Os01g0144600|mRNA|AK102823|CDS+3'UTR	0.970544	1.01137	1.00994	1.02219	0.870143	0.811894	1.01512	0.990155	0.905805	1.0175	0.817354	0.0364	0.197343	-0.237247	0.950795	0.0170956	0.794316	-0.0454416
Os01g0144700|mRNA|AK063058|CDS+3'UTR	0.997536	1.00247	1.22652	1.30793	0.984906	0.858873	0.937373	0.842258	1.22787	1.32647	0.0869618	0.341	0.501412	-0.120713	0.55288	-0.170485	0.0882676	0.351877
Os01g0144800|mRNA|AK110697|CDS+3'UTR	1.03767	1.3438	0.784809	0.704252	1.29845	1.65196	0.963696	2.34931	0.526334	0.636763	0.0333739	-0.668	0.260407	0.310648	0.531254	0.349606	0.0112578	-1.0284
Os01g0144900|mRNA|AK101726|CDS+3'UTR	0.903539	0.789107	1.10676	1.31477	1.43437	1.14039	0.676124	1.36156	0.77452	0.737086	0.0516885	0.515	0.0436579	0.598996	0.688052	0.184333	0.394116	-0.160336
Os01g0145200|COMBINER|CI541843|5	0.366453	0.443855	1.06399	0.963841	1.03752	1.1819	1.10002	6.46381	0.745764	0.727033	0.00223803	1.33	0.00186064	1.45719	0.0324137	2.72503	0.00950633	0.86851
Os01g0145200|COMBINER|CI541843|x	0.481563	0.470481	1.01113	1.02575	1.22467	1.51581	0.988995	6.61843	0.766658	0.81156	0.00195382	1.1	0.00144084	1.51724	0.0558471	2.42626	0.00984253	0.728709
Os01g0145600|mRNA|AK072818|UTR	0.909715	0.794389	1.00726	1.16236	1.05671	0.992796	0.845147	0.794514	1.12981	1.18598	0.12485	0.348	0.183335	0.268875	0.85332	-0.0529938	0.058756	0.445375
Os01g0146200|COMBINER|CI533713|4	0.471598	0.896524	0.888076	0.977129	1.02341	1.1614	2.0091	0.490849	1.43616	1.60497	0.233685	0.519	0.118657	0.7456	0.476543	0.610928	0.0321102	1.22336
Os01g0146200|COMBINER|CI533713|x	0.30821	1.45685	1.04932	1.26734	0.82935	1.1178	0.953001	0.553462	0.849439	2.07816	0.398762	0.783	0.568097	0.522944	0.894934	0.116137	0.358161	0.987527
Os01g0146600|mRNA|AK109179|5'UTR+CDS	0.366463	0.81916	0.540511	0.70832	1.26296	1.36803	0.622269	1.22076	1.77158	1.38183	0.725503	0.175	0.0500742	1.26248	0.296033	0.669719	0.0330015	1.51383
Os01g0146700|COMBINER_EST|Os01g0146700|8	0.528576	6.44608	0.754651	0.610771	0.907604	1.1018	0.465099	2.14831	1.3792	1.81571	0.33559	-1.44	0.540473	-0.884304	0.566064	-0.884897	0.874926	-0.222122
Os01g0147200|mRNA|AK106463|CDS+3'UTR	0.975404	0.962254	0.792644	1.15173	1.0981	1.02522	1.9567	0.561963	0.740982	1.05633	0.938415	-0.02	0.435462	0.131186	0.868738	0.114205	0.612244	-0.130995
Os01g0147200|mRNA|AK121921|CDS+3'UTR	1.06862	0.999819	0.935799	1.00018	0.92775	0.909933	1.03947	0.952936	1.05038	1.12094	0.568739	-0.0955	0.325216	-0.169927	0.846512	-0.054598	0.679482	0.0700658
Os01g0147300|COMBINER_EST|CI097131|6	1.23697	1.05884	0.861909	1.04196	0.947928	0.959734	1.76875	1.51997	0.716676	0.690254	0.23469	-0.272	0.194724	-0.26287	0.130515	0.51874	0.0161608	-0.702352
Os01g0147400|COMBINER_EST|Os01g0147400|8	0.645189	1.33351	0.506403	0.850561	1.28786	0.950912	1.05162	0.794616	2.12442	1.64759	0.364604	-0.499	0.591857	0.254666	0.965142	-0.0210381	0.0801725	1.0122
Os01g0147700|mRNA|AK066686|CDS+3'UTR	1.01167	1.02694	1.01122	0.988909	0.825326	0.740471	0.690465	0.464111	2.1425	1.46795	0.859982	-0.0275	0.0743948	-0.382771	0.0517877	-0.848455	0.0340985	0.799003
Os01g0147800|mRNA|AK106926|CDS+3'UTR	1.0418	2.35821	0.501939	0.360344	0.34536	0.498223	0.959881	2.88212	1.71126	11.6686	0.0186301	-1.88	0.0188846	-1.91786	0.908798	0.0856466	0.243716	1.51143
Os01g0147900|mRNA|AK060920|CDS+3'UTR	0.799703	0.889466	0.881635	0.97648	1.17073	1.02409	1.07906	0.911764	1.81473	1.45869	0.451185	0.138	0.0960477	0.3766	0.442376	0.23398	0.00937263	0.947941
Os01g0147900|mRNA|M87064|CDS+3'UTR	0.896903	0.958779	1.02482	0.958868	1.21364	1.17939	0.928567	0.975783	1.79812	1.35416	0.565855	0.0962	0.0747729	0.367549	0.892643	0.0377083	0.0261688	0.750798
Os01g0148000|COMBINER_EST|C96720|6	1.00771	0.934134	1.02039	0.992344	0.923146	0.921911	1.03714	0.853215	1.35533	1.25571	0.746295	0.0526	0.657421	-0.0727291	0.880238	-0.0445995	0.0579779	0.427178
Os01g0148100|mRNA|AK067134|CDS+3'UTR	1.13587	0.990104	1.01	1.02802	0.69137	0.612847	0.929353	0.600015	1.66182	1.35647	0.741155	-0.0576	0.0172005	-0.704161	0.204466	-0.506041	0.0659339	0.501586
Os01g0148200|mRNA|AK108014|CDS+3'UTR	1.02152	2.15611	0.311503	0.90233	0.975039	0.978932	1.78901	1.21148	1.57759	0.892593	0.100743	-1.49	0.224288	-0.60317	0.981779	-0.011612	0.564258	-0.322677
Os01g0148400|mRNA|AK099977|CDS+3'UTR	1.00916	0.990919	0.873161	1.00937	0.817446	0.817335	1.30443	0.977074	2.21169	2.15968	0.609358	-0.0911	0.121486	-0.290903	0.582495	0.174977	0.00199787	1.12798
Os01g0148500|mRNA|AK060256|CDS+3'UTR	1.44537	1.2169	1.69878	1.43352	1.14178	0.625311	0.832559	0.712139	0.649815	0.875827	0.291468	0.235	0.146861	-0.650355	0.0443222	-0.784392	0.0271173	-0.81391
Os01g0148500|mRNA|AK099174|CDS+3'UTR	1.45517	1.19481	1.59178	1.18297	1.0483	0.605281	0.751179	0.781525	0.685587	0.953926	0.819419	0.0575	0.100982	-0.727118	0.0418948	-0.783186	0.0502937	-0.705302
Os01g0148700|mRNA|AK101727|CDS+3'UTR	1.11315	1.20786	1.2288	1.28555	1.14119	0.898348	0.862115	0.68434	0.789591	0.858903	0.492034	0.116	0.379373	-0.195611	0.0986068	-0.594186	0.0399263	-0.493683
Os01g0148700|mRNA|AK109379|CDS+3'UTR	1.09808	1.21955	1.02668	1.04311	0.97401	0.798917	1.05579	0.697207	0.734365	0.75968	0.360628	-0.161	0.108031	-0.391607	0.256134	-0.431676	0.0183457	-0.631654
Os01g0149200|mRNA|AK069318|CDS+3'UTR	0.789182	0.680483	0.919916	0.800983	1.01789	1.27312	1.38106	1.54884	1.00191	0.998092	0.275307	0.228	0.0372018	0.635441	0.0183007	0.996952	0.0586145	0.44847
Os01g0149400|mRNA|D29712|5'UTR+CDS	0.323912	0.34022	0.932327	0.903492	1.07258	1.38062	1.60792	1.20159	1.41516	0.931312	0.00071064	1.47	0.00087339	1.8741	0.00141181	2.06596	0.00295574	1.79004
Os01g0149500|mRNA|AK100477|5'UTR+CDS	0.938659	0.562378	0.852171	1.03808	0.963319	0.908338	1.56375	1.05854	1.26567	1.52615	0.311865	0.372	0.302657	0.364551	0.103114	0.824405	0.0459368	0.935756
Os01g0149600|COMBINER_EST|CI337269|1	0.956527	0.861271	0.738879	0.987027	1.01314	1.24126	1.86857	1.46006	0.909732	1.18787	0.705951	-0.0879	0.184614	0.305113	0.0354087	0.863775	0.408849	0.195736
Os01g0149700|COMBINER_EST|Os01g0149700|8	0.688178	0.214767	0.705558	0.70862	0.965902	1.17913	1.5219	2.82353	1.14784	1.0353	0.233369	0.879	0.0838555	1.47298	0.0193562	2.43084	0.0775971	1.50363
Os01g0149800|mRNA|AJ417527|UTR	0.968389	0.876591	0.94043	0.909768	1.22306	1.42622	1.41098	1.51845	0.865149	1.03264	0.972722	0.00566	0.0434506	0.519525	0.0600977	0.66783	0.850644	0.0368648
Os01g0149800|mRNA|U43530|CDS+3'UTR	1.12038	0.850825	0.774858	0.892556	1.39005	1.76662	2.11756	2.0159	0.435681	0.645477	0.348104	-0.231	0.049348	0.682602	0.0170327	1.08145	0.0413764	-0.88057
Os01g0149900|mRNA|AK066489|CDS+3'UTR	1.00025	0.93052	0.887127	0.99975	1.12504	1.053	0.760638	1.31085	0.810841	1.03502	0.841301	-0.0348	0.327022	0.174002	0.899254	0.0496595	0.728425	-0.0746567
Os01g0150000|mRNA|AK060948|CDS+3'UTR	1.18336	1.41564	1.10162	1.00866	1.0675	0.991412	0.845111	0.719316	0.824778	0.801433	0.175571	-0.296	0.139356	-0.33127	0.055675	-0.731213	0.0208053	-0.670802
Os01g0150000|mRNA|AK066325|CDS+3'UTR	1.16628	1.24903	1.0657	1.04283	1.01071	0.888628	0.954769	0.706096	0.96402	0.989402	0.265974	-0.195	0.105086	-0.348848	0.129681	-0.55578	0.121728	-0.305478
Os01g0150100|mRNA|AK071085|CDS+3'UTR	0.967383	0.881509	1.03372	1.20459	0.84598	0.84796	1.56705	0.871582	1.68163	1.73107	0.191613	0.273	0.465716	-0.124722	0.423637	0.339777	0.00563141	0.885662
Os01g0150200|mRNA|AK060935|CDS+3'UTR	1.00465	1.1722	0.995376	1.06296	0.759141	0.809736	0.945962	0.504659	1.2186	1.28885	0.673169	-0.0773	0.0538647	-0.468968	0.175394	-0.651332	0.296742	0.207704
Os01g0150200|mRNA|AK099465|CDS+3'UTR	0.989117	1.16476	1.03735	1.011	0.791403	0.757501	0.861222	0.616647	1.27443	1.27713	0.709599	-0.0678	0.0536285	-0.47122	0.143803	-0.558633	0.223817	0.249259
Os01g0150400|COMBINER_EST|Os01g0150400|8	1.53888	1.77176	0.799406	1.81746	0.858646	0.889815	0.688613	0.749932	1.12383	1.70038	0.378609	-0.454	0.00582753	-0.917675	0.0088704	-1.20023	0.402456	-0.256392
Os01g0150500|COMBINER_EST|Os01g0150500|8	1.23826	0.976908	1.1646	1.02364	0.697092	0.729312	1.15507	1.1641	0.656517	0.871318	0.961023	-0.0105	0.0338687	-0.625287	0.800621	0.0762968	0.0939379	-0.540213
Os01g0150700|COMBINER|AU077425|6	0.898168	0.756544	1.40138	2.19712	0.905322	0.637905	1.10458	0.24744	1.55143	1.73526	0.0210578	1.09	0.665145	-0.117318	0.435426	-0.656951	0.00641453	0.993101
Os01g0150800|mRNA|AK072612|CDS+3'UTR	1.01344	1.90421	0.774957	1.80448	0.594857	0.600655	0.69911	1.1883	1.59271	0.986736	0.703807	-0.232	0.0299056	-1.21662	0.261305	-0.607985	0.75354	-0.148121
Os01g0150900|mRNA|AK058767|CDS+3'UTR	0.895309	0.941071	0.617137	1.59924	1.06262	0.688709	1.23083	0.572906	5.19679	3.51477	0.836375	0.114	0.727317	-0.10162	0.788411	-0.128418	0.00115278	2.21911
Os01g0151100|mRNA|AK120777|CDS+3'UTR	1.0258	0.926092	0.992169	0.777575	1.28876	1.40503	1.00789	5.76095	0.914069	0.871003	0.496263	-0.15	0.0479902	0.465309	0.202909	1.30584	0.473655	-0.127423
Os01g0151200|mRNA|AK060590|CDS+3'UTR	0.877066	1.57133	0.98293	1.01737	1.10903	0.952667	1.17695	0.937017	0.890282	1.0826	0.531067	-0.231	0.611211	-0.191704	0.704664	-0.160772	0.507996	-0.257955
Os01g0151200|mRNA|AK110801|CDS+3'UTR	0.299212	0.641886	0.640483	0.779345	0.969809	1.03113	2.08736	1.75196	8.69723	3.29987	0.190879	0.689	0.0516093	1.19019	0.00720117	2.12551	0.00617195	3.61167
Os01g0151200|mRNA|AK120558|CDS+3'UTR	1.05461	1.93045	1.12245	1.14564	1.13249	0.948222	0.82289	0.864504	0.683699	0.930389	0.394875	-0.331	0.272137	-0.461424	0.116204	-0.758464	0.0972809	-0.839153
Os01g0151400|mRNA|AK120703|CDS+3'UTR	0.556446	1.16537	1.18439	1.59862	1.15683	0.967681	0.504015	0.816675	1.0334	0.579718	0.156168	0.773	0.406844	0.39384	0.542026	-0.327865	0.916677	-0.0571422
Os01g0151500|COMBINER_EST|Os01g0151500|8	0.969342	1.19666	1.02768	1.40341	1.65933	1.32931	0.861538	0.973068	0.500654	0.422504	0.555487	0.157	0.1022	0.463592	0.453849	-0.234247	0.00452899	-1.22759
Os01g0151600|mRNA|AK063435|CDS+3'UTR	1.90065	1.00389	0.996128	0.771763	1.01256	2.55172	0.798934	1.72802	0.823868	0.882516	0.167172	-0.656	0.736533	0.218694	0.689024	-0.233413	0.133657	-0.695956
Os01g0151700|mRNA|AK099949|CDS+3'UTR	1.03056	2.02302	0.970343	0.893102	2.08677	1.60097	0.774802	1.14042	0.626528	0.650484	0.175472	-0.633	0.450883	0.340139	0.237702	-0.619242	0.0392565	-1.17745
Os01g0151900|COMBINER|CI445897|3	1.05455	2.16363	0.333898	0.380321	1.12501	0.434958	0.832522	1.32559	1.61791	0.948271	0.00759261	-2.08	0.160482	-1.1106	0.335772	-0.523941	0.591913	-0.286289
Os01g0151900|COMBINER|CI445897|x	1.1323	2.45848	0.725778	0.385831	0.373179	0.554151	0.883155	1.54236	2.05822	1.27701	0.0392539	-1.66	0.01868	-1.87537	0.377625	-0.515574	0.937824	-0.0414305
Os01g0152000|mRNA|AK103666|CDS+3'UTR	1.19795	1.1929	0.799866	1.78786	0.739857	0.731199	0.837294	0.838291	1.39467	1.61227	0.999139	0.000509	0.00978839	-0.700695	0.112848	-0.512857	0.125653	0.326987
Os01g0152300|COMBINER_EST|AU082408|6	0.886753	1.23396	0.995642	0.996658	1.03201	0.981392	1.46915	0.69099	1.00335	1.40316	0.770271	-0.0705	0.819044	-0.0557761	0.913968	-0.054091	0.562747	0.181802
Os01g0152500|COMBINER_EST|Os01g0152500|8	0.962013	2.06523	0.576126	0.648133	0.713967	1.05962	0.922719	2.43954	1.81342	1.03949	0.0498701	-1.21	0.21739	-0.696476	0.895457	0.0900698	0.944985	-0.0379214
Os01g0152600|COMBINER_EST|Os01g0152600|8	0.431541	0.980487	0.779132	1.21584	0.940136	0.584847	2.26864	1.64999	1.77366	1.0199	0.317385	0.581	0.73358	0.188966	0.028633	1.57257	0.126072	1.04801
Os01g0152700|mRNA|AK059159|CDS+3'UTR	0.895265	0.946076	1.01922	1.07571	1.10686	0.981147	1.07258	1.20665	0.711035	0.886803	0.287195	0.186	0.332663	0.179303	0.311432	0.305841	0.329605	-0.212867
Os01g0152800|mRNA|AK102745|CDS+3'UTR	3.74108	0.636042	1.08046	0.757422	1.19096	3.5727	0.92553	5.2121	0.667442	0.72869	0.465023	-0.77	0.722851	0.41925	0.694194	0.509784	0.291503	-1.14528
Os01g0152900|mRNA|AB075378|CDS+3'UTR	0.641748	0.902507	0.733268	1.04902	1.24559	1.08884	1.31533	0.898361	0.953272	1.23007	0.527787	0.205	0.0662787	0.61377	0.216613	0.51435	0.133181	0.508808
Os01g0153000|COMBINER_EST|Os01g0153000|8	0.447228	0.977605	0.612546	1.02291	0.971106	0.819548	1.59789	1.15316	2.18632	1.55926	0.636863	0.26	0.386567	0.432097	0.090329	1.03768	0.036307	1.48148
Os01g0153100|COMBINER_EST|CI443809|0	0.85796	0.996527	0.616262	1.00349	1.05637	0.945998	1.55573	0.951979	1.53925	1.698	0.484368	-0.234	0.557941	0.112527	0.324903	0.396313	0.0113127	0.806049
Os01g0153200|COMBINER_EST|Os01g0153200|8	1.17356	13.3619	0.331386	0.39551	0.372656	0.582504	0.852111	6.06406	28.4141	3.27323	0.0560577	-3.45	0.0793147	-3.08734	0.623564	-0.80077	0.494588	1.28416
Os01g0153300|COMBINER_EST|CI052870|0	1.08154	1.19607	0.8016	1.00946	0.990631	0.988784	1.47412	0.856389	0.813459	1.20201	0.161384	-0.338	0.269326	-0.200622	0.964293	-0.0175977	0.479286	-0.201898
Os01g0153400|mRNA|AK059454|CDS+3'UTR	1.10146	1.11057	0.984488	1.01576	0.936498	0.779884	0.983841	0.542058	1.4364	1.45336	0.379041	-0.145	0.103571	-0.372014	0.188813	-0.598845	0.0641277	0.385571
Os01g0153500|COMBINER_EST|Os01g0153500|8	0.295007	0.167949	0.60969	0.741271	0.894371	1.59187	1.2614	1.21056	1.96798	1.1181	0.0105152	1.59	0.00632851	2.42238	0.0017876	2.47289	0.00400277	2.73643
Os01g0153700|mRNA|AK105875|CDS+3'UTR	1.01989	1.18484	0.760056	1.33089	0.980499	0.789775	0.514684	0.467548	1.16621	1.57285	0.721754	-0.128	0.188222	-0.321002	0.0102202	-1.16408	0.262993	0.30105
Os01g0153800|COMBINER_EST|Os01g0153800|8	0.981611	1.01873	0.919881	0.852289	1.0319	1.26515	1.54459	1.70825	0.864337	0.799218	0.314722	-0.176	0.352602	0.192304	0.0514623	0.699872	0.165588	-0.266836
Os01g0154000|mRNA|AK108752|CDS+3'UTR	0.198966	0.202365	1.4185	0.919565	2.77369	2.33482	1.03946	9.09696	0.962035	0.460248	0.00087083	2.51	4.101e-05	3.66474	0.0172595	3.9378	0.0151088	1.72951
Os01g0154300|COMBINER_EST|C98965|7	0.912584	0.792151	0.976487	0.917525	1.54462	1.00134	1.18236	2.04882	0.998665	1.14658	0.406184	0.155	0.124311	0.548649	0.074302	0.872292	0.144734	0.331766
Os01g0154500|mRNA|AK108793|CDS+3'UTR	0.53052	1.01551	0.98473	0.779771	1.56844	0.742435	0.721179	1.15385	1.22556	1.18863	0.546339	0.256	0.361716	0.555992	0.532848	0.313604	0.127957	0.717535
Os01g0154600|mRNA|AK106595|CDS+3'UTR	1.07772	1.06576	0.729309	0.926568	1.3217	1.227	0.938294	0.745584	0.767152	1.0751	0.119078	-0.383	0.179043	0.248828	0.268345	-0.357657	0.361639	-0.238909
Os01g0154900|COMBINER_EST|Os01g0154900|8	0.655879	1.40201	0.424482	1.86302	2.74401	0.320554	4.29939	0.875356	1.14239	0.66546	0.907425	-0.109	0.980001	-0.0320339	0.308073	1.01654	0.801161	-0.137256
Os01g0155000|mRNA|AK060305|CDS+3'UTR	1.00647	0.726705	0.954491	2.00649	1.27511	1.14941	0.816578	1.18602	0.993571	0.550902	0.197234	0.694	0.0986671	0.501387	0.593617	0.202524	0.614216	-0.209093
Os01g0155000|mRNA|AK073659|CDS+3'UTR	1.28648	0.682917	0.941975	1.74169	1.2292	1.0616	0.285011	1.35028	0.756436	0.401063	0.404091	0.451	0.484882	0.285371	0.51661	-0.595434	0.196247	-0.767013
Os01g0155400|mRNA|AK063770|CDS+3'UTR	1.04828	0.963019	1.01195	0.988753	1.01138	0.817278	0.475831	0.639825	1.10675	1.16748	0.968494	-0.00642	0.489815	-0.144225	0.0388581	-0.864698	0.326032	0.178032
Os01g0155500|mRNA|AK099840|CDS+3'UTR	0.773321	1.93413	1.17794	1.07345	0.578318	0.35421	1.20046	0.491315	1.19846	0.931573	0.821099	-0.121	0.0660527	-1.43411	0.365244	-0.671255	0.705433	-0.210948
Os01g0155600|mRNA|AK060171|CDS+3'UTR	1.04291	0.967495	1.0336	0.962429	0.953052	0.946446	1.05481	0.800874	1.39732	1.29829	0.950565	-0.0103	0.622983	-0.0808597	0.683817	-0.128156	0.0590084	0.423169
Os01g0155600|mRNA|AK071635|CDS+3'UTR	0.968373	0.921227	0.989761	1.00491	1.00622	0.995109	1.06279	0.780494	1.39377	1.36492	0.624915	0.0785	0.606504	0.0833025	0.869226	-0.0524726	0.0246322	0.546272
Os01g0155700|COMBINER|CI138407|6	0.554888	0.654336	1.14594	1.43235	0.658785	0.705468	1.07232	0.932556	2.64331	2.03974	0.00670225	1.09	0.365041	0.17808	0.053141	0.730814	0.00108136	1.94618
Os01g0155800|COMBINER_EST|CI414623|0	0.99261	0.740101	0.829499	0.894345	0.600315	1.2965	1.35265	1.00745	7.19821	3.21513	0.975364	0.00706	0.931535	0.0416622	0.238865	0.445699	0.00698034	2.48871
Os01g0156000|mRNA|AK106969|CDS+3'UTR	0.949203	6.03263	0.74867	1.05352	0.376507	0.590249	1.37306	2.19182	0.623379	1.17008	0.224104	-1.43	0.0829644	-2.34372	0.648569	-0.464024	0.22538	-1.48639
Os01g0156300|mRNA|AK107993|CDS+3'UTR	1.05793	1.473	0.945241	0.857729	1.57778	1.44794	0.854065	1.2848	0.142126	0.498475	0.113461	-0.471	0.300662	0.275948	0.52003	-0.253024	0.0344647	-2.22958
Os01g0156600|COMBINER|AU077425|6	0.992086	0.63363	1.15945	1.77419	0.675795	0.345382	1.00798	0.220501	1.32828	1.2317	0.0748299	0.855	0.187636	-0.714664	0.397921	-0.749963	0.0723366	0.68998
Os01g0157200|mRNA|AK108577|CDS+3'UTR	1.92799	0.961332	1.14562	0.817943	0.988957	1.32742	1.01117	2.08269	0.371959	0.697228	0.316091	-0.492	0.587411	-0.248796	0.873649	0.0921333	0.0526049	-1.41864
Os01g0157500|COMBINER|CI273428|6	1.0138	0.986387	0.6804	0.702851	0.812897	0.95829	1.77162	1.75057	2.02628	1.99154	0.0239086	-0.532	0.352144	-0.180161	0.0300333	0.816445	0.0030233	1.00636
Os01g0157600|mRNA|AK106766|CDS+3'UTR	0.840555	1.18969	0.665016	0.829233	0.713469	0.411423	2.57243	2.945	4.76484	2.72768	0.175059	-0.429	0.0781765	-0.884191	0.00738704	1.4607	0.00869462	1.85005
Os01g0157800|mRNA|AK121694|CDS+3'UTR	1.15766	1.25771	0.731748	0.990457	0.741482	0.850372	1.07622	0.659809	1.00964	1.21726	0.0852808	-0.503	0.0249533	-0.603681	0.208614	-0.517955	0.543231	-0.122268
Os01g0157900|mRNA|AK072658|CDS+3'UTR	1.07721	0.993627	0.927753	0.85913	1.00641	1.07506	1.02709	1.2361	0.523781	0.599234	0.248501	-0.213	0.96273	0.00778151	0.678807	0.123138	0.00736118	-0.884922
Os01g0158000|mRNA|AK058679|CDS+3'UTR	1.24739	0.943305	1.05849	1.02227	0.764404	0.761587	0.616175	0.978211	1.46569	1.33508	0.784635	-0.0605	0.0728527	-0.507609	0.2523	-0.482538	0.165153	0.366899
Os01g0158000|mRNA|AK103127|CDS+3'UTR	0.938708	0.688495	1.03903	0.983833	0.78516	0.835543	1.05856	1.01643	1.67559	1.62527	0.208059	0.331	0.96343	0.0107884	0.28198	0.367674	0.010335	1.03754
Os01g0158000|mRNA|D78504|CDS+3'UTR	1.12882	0.923317	1.02894	1.04802	0.774512	0.761498	0.965961	0.971876	1.4886	1.36988	0.897938	0.0246	0.0879889	-0.410721	0.798405	-0.0754166	0.0639174	0.484143
Os01g0158200|mRNA|AK071183|CDS+3'UTR	0.91735	1.40894	1.04458	0.892274	0.886873	0.957324	1.15967	0.625952	1.12834	1.08289	0.446654	-0.236	0.327826	-0.303137	0.396991	-0.416158	0.888175	-0.0405364
Os01g0158400|mRNA|AK063812|CDS+3'UTR	0.825265	1.27363	0.498948	0.785649	0.922628	1.08386	1.26855	0.737559	3.77114	2.30749	0.120062	-0.711	0.905155	-0.0359368	0.851447	-0.0839338	0.0163955	1.52473
Os01g0158400|mRNA|AK102322|CDS+3'UTR	0.851162	1.36107	0.784724	0.844901	1.05195	1.20435	0.780927	0.950616	4.25466	2.60804	0.235491	-0.403	0.83746	0.0645337	0.414495	-0.321027	0.014495	1.62988
Os01g0158500|COMBINER_EST|CI397074|3	0.873094	0.421098	0.478627	0.576459	0.407988	1.46559	1.17724	2.58077	1.3129	1.14535	0.64672	-0.207	0.678016	0.35082	0.0507064	1.52339	0.0732672	1.01606
Os01g0158600|mRNA|AK070173|CDS+3'UTR	0.96996	2.15359	0.279348	0.330307	0.3103	0.512416	1.41055	1.26108	1.79472	1.03097	0.00813123	-2.25	0.0241643	-1.85781	0.814627	-0.115909	0.876788	-0.0874891
Os01g0158700|COMBINER|AU075566|6	1.15269	1.36663	0.27081	0.867536	0.203114	0.277107	1.95443	7.00674	25.2526	0.606151	0.0970093	-1.37	0.00065709	-2.40337	0.0731329	1.55994	0.45013	1.64024
Os01g0158900|mRNA|AK059497|CDS+3'UTR	1.03547	0.616815	0.961906	1.05589	0.553251	0.672223	1.18452	0.965749	1.76636	1.69192	0.343119	0.335	0.29758	-0.390086	0.316621	0.420415	0.0245859	1.11313
Os01g0158900|mRNA|AK066765|CDS+3'UTR	0.995819	0.590172	1.0042	0.9762	0.673346	0.706512	1.14075	1.19843	1.5759	1.64811	0.300308	0.369	0.650523	-0.152478	0.160426	0.60898	0.0282655	1.07191
Os01g0159000|mRNA|AK070330|CDS+3'UTR	1.49898	1.30985	0.619287	0.612631	1.20228	2.97144	0.831754	2.07654	0.436852	0.443739	0.00212262	-1.19	0.438154	0.431777	0.865211	-0.0924835	0.00067219	-1.67019
Os01g0159000|mRNA|AK106273|CDS+3'UTR	1.2243	1.01698	0.661763	0.568297	1.22549	3.11835	0.983308	2.11899	0.200072	0.354913	0.0117448	-0.864	0.196746	0.808945	0.459978	0.371422	0.00462708	-2.06606
Os01g0159200|mRNA|AK108308|CDS+3'UTR	0.949275	3.63763	1.01131	0.905639	10.4507	1.86301	0.988814	1.731	0.434912	0.287458	0.254479	-0.957	0.34174	1.24763	0.530276	-0.506259	0.0350204	-2.39384
Os01g0159300|mRNA|AK073728|CDS+3'UTR	1.59913	1.69892	0.935155	1.13568	1.12667	0.963185	0.629546	1.03822	0.570077	0.577079	0.0210392	-0.678	0.019432	-0.661976	0.0385974	-1.0277	0.0007071	-1.52291
Os01g0159400|mRNA|AK100550|CDS+3'UTR	1.00413	0.617974	1.06613	0.868237	1.04843	0.995883	1.06845	1.13928	0.914244	0.930629	0.406882	0.288	0.273486	0.375355	0.230884	0.486032	0.483777	0.227679
Os01g0159500|mRNA|AK069408|CDS+3'UTR	0.656095	0.655686	0.984328	1.33705	1.01592	1.29422	1.41204	1.13372	0.174137	0.222933	0.0215185	0.807	0.0154441	0.805911	0.0233186	0.947896	0.00112215	-1.73504
Os01g0159600|mRNA|AK064055|CDS+3'UTR	1.16473	0.987835	0.743176	1.02857	0.819192	1.01231	1.06281	2.24476	0.419067	0.366312	0.286766	-0.295	0.310983	-0.236201	0.300979	0.526055	0.00173414	-1.45297
Os01g0159600|mRNA|AK122153|CDS+3'UTR	1.23485	0.969637	0.763584	1.03131	0.925237	1.07124	1.4864	2.67936	0.496336	0.333996	0.291794	-0.302	0.549105	-0.136337	0.0893408	0.866934	0.00830992	-1.42628
Os01g0159800|mRNA|AK106292|CDS+3'UTR	2.32274	0.369267	0.926	0.611365	1.08435	2.42096	1.07991	3.62903	0.550467	0.632025	0.777901	-0.3	0.489845	0.806925	0.364804	1.09597	0.541761	-0.650889
Os01g0160100|mRNA|AK069905|CDS+3'UTR	0.64702	0.668408	0.894908	1.03495	2.86464	2.39288	1.95469	2.16532	0.871309	0.966229	0.0307064	0.549	0.00043187	1.99321	0.00230153	1.64542	0.0418728	0.480505
Os01g0160200|mRNA|AK073444|5'UTR+CDS	0.176289	0.399722	0.888329	1.32625	2.48508	2.35026	0.702208	2.58584	1.12571	0.469655	0.0160459	2.03	0.00254337	3.18651	0.0344713	2.34376	0.089309	1.45371
Os01g0160200|mRNA|AK102533|CDS+3'UTR	1.14078	2.44716	0.419279	0.348854	0.354437	0.455884	0.95164	1.34454	1.9575	1.05082	0.00879243	-2.13	0.0109618	-2.05539	0.298507	-0.562763	0.70236	-0.2203
Os01g0160300|COMBINER|CI256834|6	2.55274	4.50805	0.715778	0.650515	0.497808	0.405018	1.13723	1.31626	1.46538	0.879331	0.00259491	-2.31	0.00135053	-2.91742	0.0148111	-1.47129	0.0223126	-1.5794
Os01g0160800|mRNA|AB051108|CDS+3'UTR	0.480832	1.07178	1.0017	1.12112	1.0541	0.998301	0.886424	0.685226	1.24692	0.66907	0.277903	0.562	0.313522	0.514976	0.816101	0.118557	0.56319	0.347497
Os01g0160800|mRNA|AK103707|CDS+3'UTR	0.597121	0.579917	0.887981	1.02186	0.97861	0.953843	1.41242	1.67952	2.1647	1.4377	0.0142447	0.695	0.00939729	0.715308	0.00516638	1.3881	0.00428355	1.58396
Os01g0160900|COMBINER_EST|Os01g0160900|8	1.16802	2.57416	0.310246	0.396547	0.367112	0.648257	0.856151	1.34104	1.82515	1.17381	0.00783832	-2.31	0.0277795	-1.82962	0.23584	-0.694438	0.648396	-0.244477
Os01g0161000|COMBINER_EST|Os01g0161000|8	1.21305	2.75288	0.337699	0.40014	0.381909	0.664506	0.82437	1.47759	2.27194	1.26846	0.00802082	-2.31	0.027676	-1.85896	0.247994	-0.727485	0.855348	-0.106285
Os01g0161200|mRNA|AK065680|CDS+3'UTR	0.93828	0.688011	1.26284	1.22535	0.756011	0.741854	0.793168	1.06578	3.70691	2.1695	0.0463428	0.631	0.667544	-0.101453	0.586352	0.194507	0.00776882	1.81949
Os01g0161300|COMBINER_EST|Os01g0161300|8	0.545336	1.12226	0.664204	0.970161	1.11897	0.639338	1.03076	0.726048	1.60655	2.40473	0.937976	0.0372	0.832907	0.112599	0.768934	0.14511	0.0459381	1.32911
Os01g0161600|COMBINER|CI282426|6	0.501268	0.536233	0.663073	0.840043	0.972505	1.14287	1.2366	1.31406	1.02827	1.38252	0.0555391	0.526	0.00465849	1.02393	0.00584376	1.29791	0.0059744	1.20147
Os01g0161900|COMBINER_EST|CB964871|7	0.706017	1.50821	1.57222	0.688596	0.84343	1.01519	1.63364	0.985036	1.98333	0.763078	0.985103	0.012	0.735811	-0.157258	0.586843	0.297867	0.718554	0.253611
Os01g0162300|mRNA|AK108785|CDS+3'UTR	0.936601	2.05744	0.256445	0.322798	0.303218	0.497523	1.69104	1.25204	1.67512	1.06769	0.00803257	-2.27	0.0240718	-1.83755	0.893833	0.0679145	0.919041	-0.053801
Os01g0162400|mRNA|AK108484|CDS+3'UTR	1.0324	0.41084	0.925723	1.08055	0.949106	1.01938	2.19911	1.90378	0.902273	0.980993	0.291611	0.619	0.306194	0.594837	0.0280165	1.65157	0.355144	0.530649
Os01g0162500|COMBINER|CI528626|6	2.91705	0.894169	0.832477	1.02457	1.19632	2.86587	0.976017	12.7927	0.159723	0.771358	0.279138	-0.806	0.813668	0.197225	0.455093	1.12955	0.104207	-2.20201
Os01g0162500|COMBINER|CI528626|x	2.97218	0.902357	0.716099	0.760649	1.10821	2.53397	1.4374	12.2194	0.347331	0.539113	0.148237	-1.15	0.967847	0.0331712	0.316379	1.35564	0.0499585	-1.92012
Os01g0162800|COMBINER_EST|Os01g0162800|8	0.21528	0.297062	1.0034	0.993097	1.2916	0.913054	1.06042	1.19537	1.77395	0.996608	0.00103254	1.98	0.00220737	2.1024	0.00139192	2.15449	0.00359507	2.39447
Os01g0162900|mRNA|AK064678|CDS+3'UTR	0.87009	1.85433	1.20752	1.03423	0.966903	0.783497	0.710822	1.1611	1.56861	0.915195	0.68837	-0.185	0.281416	-0.545346	0.387004	-0.483541	0.876399	-0.0842466
Os01g0163000|mRNA|AK072107|CDS+3'UTR	1.28553	1.71567	0.978888	1.16943	0.965725	1.12641	1.02157	0.878181	0.351278	0.796017	0.109884	-0.473	0.0890648	-0.509862	0.0920568	-0.648881	0.0374578	-1.48979
Os01g0164400|mRNA|AK061428|CDS+3'UTR	1.00977	0.984354	1.04418	0.990322	1.40365	1.54828	1.01168	0.949908	0.777555	0.715344	0.857476	0.0285	0.0240152	0.564288	0.930289	-0.0243344	0.0576911	-0.418777
Os01g0164500|mRNA|AB118002|CDS+3'UTR	0.936921	1.13291	0.985817	1.1067	0.755221	0.860341	0.950711	1.01439	1.4242	1.67806	0.920413	0.0198	0.138203	-0.354041	0.814626	-0.0691738	0.0443915	0.585455
Os01g0164500|mRNA|AK068747|CDS+3'UTR	1.16182	1.24351	0.667351	1.08223	0.790633	0.829704	0.65333	0.924017	2.18432	2.22126	0.165218	-0.5	0.0219862	-0.569529	0.105137	-0.629466	0.00539491	0.873878
Os01g0164500|mRNA|AK103737|CDS+3'UTR	0.975556	1.08318	1.02506	1.16185	0.852592	0.863173	0.965023	0.960733	1.98324	2.14496	0.636356	0.0863	0.173589	-0.260958	0.738681	-0.0943613	0.00416394	1.00463
Os01g0164600|mRNA|AK099645|CDS+3'UTR	1.28297	2.894	0.409064	0.45232	0.414721	0.728375	0.779444	1.68164	2.41057	1.35957	0.00946237	-2.16	0.0300429	-1.80979	0.269543	-0.75108	0.876007	-0.0900101
Os01g0164700|mRNA|AK066699|CDS+3'UTR	1.09694	1.01918	0.809799	0.927981	1.08276	0.98118	1.23969	1.24223	0.609186	0.682165	0.162581	-0.287	0.829623	-0.0367913	0.424832	0.231012	0.01365	-0.713872
Os01g0164800|mRNA|AK064572|CDS+3'UTR	0.928383	1.03433	0.966811	0.940503	0.667162	0.811343	1.57425	1.21078	1.20301	1.06341	0.814466	-0.0393	0.094798	-0.413496	0.16015	0.494559	0.298212	0.206932
Os01g0164900|mRNA|AK064137|5'UTR+CDS	0.784459	0.49103	0.998034	1.00197	0.727946	1.20612	0.705753	2.15841	4.01228	2.56321	0.0747457	0.688	0.203748	0.594311	0.186567	0.991775	0.00353145	2.36936
Os01g0165000|mRNA|AF300971|CDS+3'UTR	1.13223	0.883216	1.13262	0.840588	1.23475	1.94317	0.802498	2.03314	0.558906	0.599899	0.893837	-0.0354	0.112132	0.631316	0.537986	0.353138	0.0187591	-0.788265
Os01g0165000|mRNA|AK067313|CDS+3'UTR	1.23708	0.971687	1.02914	0.816158	1.17061	1.74153	0.955891	2.08891	0.567847	0.588787	0.320147	-0.259	0.252908	0.381062	0.476117	0.366085	0.0103257	-0.923051
Os01g0165000|mRNA|AK121956|CDS+3'UTR	1.07668	0.837699	0.973065	0.909421	1.02768	1.93319	1.38452	3.27641	0.842811	0.956246	0.94829	-0.0137	0.215183	0.56964	0.0740766	1.1652	0.718572	-0.0811801
Os01g0165000|mRNA|AY064403|CDS+3'UTR	0.988715	0.759829	1.01141	0.791144	1.1129	1.68407	1.10246	1.66259	0.486081	0.560888	0.857458	0.0455	0.09224	0.659453	0.132208	0.643393	0.0296675	-0.73116
Os01g0165100|mRNA|AK059335|CDS+3'UTR	0.893452	0.968418	1.03261	0.867682	0.427536	2.02751	1.36353	0.632511	7.13382	4.70072	0.893579	0.0252	0.998795	0.00133183	0.996125	-0.00232602	0.00073256	2.6382
Os01g0165100|mRNA|AK103011|CDS+3'UTR	0.919058	1.6972	1.02541	0.855292	0.379198	1.89897	0.975224	0.487741	6.25406	4.12138	0.318524	-0.415	0.575275	-0.557568	0.163324	-0.856694	0.00912124	2.02327
Os01g0165200|mRNA|AK066661|CDS+3'UTR	0.878508	1.03716	0.964173	1.05123	0.431094	0.387799	1.07547	0.464231	2.0061	2.15179	0.684075	0.0768	0.00281792	-1.22315	0.417652	-0.433943	0.00363394	1.12208
Os01g0165200|mRNA|AK102967|CDS+3'UTR	0.985734	1.19414	0.967658	1.01447	0.403071	0.381673	1.28501	0.579387	2.53353	2.32638	0.504234	-0.131	0.00147959	-1.46786	0.518197	-0.33043	0.00380886	1.162
Os01g0165200|mRNA|AY336993|CDS+3'UTR	0.927999	1.12538	0.948973	1.05377	0.418453	0.374701	1.22566	0.413392	1.91655	2.01836	0.87404	-0.0313	0.00220323	-1.36783	0.421413	-0.521735	0.00740085	0.94454
Os01g0165300|COMBINER_EST|CI211434|6	0.361914	0.360131	0.805925	0.732071	0.934069	1.28101	1.55784	1.08598	1.73036	1.07058	0.00241719	1.09	0.00228223	1.59928	0.00278254	1.84912	0.00324112	1.91458
Os01g0165800|mRNA|AK119338|CDS+3'UTR	0.94618	0.968724	1.03229	1.17837	0.717256	0.690323	1.5375	0.784655	2.66417	2.70443	0.276956	0.204	0.0424075	-0.444221	0.655389	0.198186	0.00072206	1.48733
Os01g0166100|mRNA|AK103697|CDS+3'UTR	1.87702	1.43436	0.9538	0.862128	1.01846	2.40341	0.981879	1.81296	0.65847	0.899464	0.0159882	-0.856	0.895977	-0.0686955	0.506543	-0.298446	0.0153044	-1.09227
Os01g0166200|mRNA|AK111019|CDS+3'UTR	1.07942	2.23119	0.684554	0.920536	0.829004	0.445298	1.37887	1.32892	1.60646	0.926419	0.0917434	-0.967	0.0627207	-1.35289	0.671795	-0.19717	0.5257	-0.347227
Os01g0166300|COMBINER_EST|Os01g0166300|8	2.5089	7.93108	0.296726	0.378485	0.34384	0.505333	0.97214	1.47517	1.7532	1.02866	0.00453278	-3.73	0.00709841	-3.41973	0.0360058	-1.89722	0.0657805	-1.73191
Os01g0166400|COMBINER_EST|CI394036|6	1.18998	1.24266	0.993817	1.29113	1.19744	1.00622	0.570927	0.935411	0.450705	0.525484	0.637502	-0.102	0.444911	-0.147733	0.0979837	-0.734656	0.00180178	-1.32119
Os01g0166500|mRNA|AK101697|CDS+3'UTR	1.00815	0.956349	1.13108	1.24192	0.99192	0.787995	1.15385	0.892057	0.821487	1.04318	0.159108	0.271	0.474898	-0.15138	0.877783	0.0471764	0.688402	-0.0850086
Os01g0166500|mRNA|AK122083|CDS+3'UTR	1.10737	1.03861	1.13345	1.13136	0.918031	0.719743	1.99464	0.790026	0.848756	0.962823	0.627725	0.0785	0.115019	-0.399813	0.680205	0.227154	0.216035	-0.246516
Os01g0166700|mRNA|AK067805|CDS+3'UTR	1.03591	0.965331	1.06625	1.07538	1.20492	0.961976	1.12651	0.868563	0.7415	0.914644	0.54798	0.0987	0.608549	0.106503	0.959279	-0.0157204	0.215079	-0.2801
Os01g0166800|mRNA|AK073783|CDS+3'UTR	1.01459	1.14695	1.09554	0.985618	0.667984	0.608108	0.299093	0.965381	1.92697	1.33461	0.764729	-0.054	0.0116253	-0.759206	0.173432	-1.00543	0.0879947	0.572027
Os01g0166800|mRNA|AK099378|CDS+3'UTR	0.943429	1.09591	0.993053	1.10392	0.719391	0.658637	0.323735	1.007	1.90212	1.29882	0.820523	0.0422	0.0329368	-0.562858	0.23504	-0.832587	0.0764396	0.628346
Os01g0167100|mRNA|AK063153|CDS+3'UTR	1.08874	0.966808	0.923486	1.03433	1.08733	0.867374	1.36063	1.12186	0.624299	0.688796	0.699956	-0.07	0.710261	-0.0792193	0.39111	0.268106	0.0205751	-0.64575
Os01g0167100|mRNA|AK072599|CDS+3'UTR	1.11048	0.963037	0.967281	1.13227	1.02476	1.0458	0.97584	1.43145	0.877057	0.829261	0.929704	0.0172	0.993101	0.00151682	0.583474	0.192673	0.17903	-0.278105
Os01g0167400|mRNA|AB051107|CDS+3'UTR	2.11504	0.770361	1.21409	0.823661	1.66623	2.97745	0.786676	8.41929	0.575257	0.597582	0.57828	-0.352	0.27137	0.803184	0.463305	1.01162	0.112955	-1.1224
Os01g0167400|mRNA|AK120073|CDS+3'UTR	1.33425	0.511579	1.11547	0.805692	1.52351	2.08409	0.730152	4.73326	0.896481	0.803057	0.735305	0.198	0.115554	1.10888	0.317188	1.17002	0.945296	0.0384288
Os01g0167500|mRNA|AK062253|CDS+3'UTR	1.0174	1.03503	0.982899	0.852118	0.634134	0.775849	0.823447	1.49359	1.51428	1.47036	0.371697	-0.165	0.0406908	-0.548927	0.785172	0.111987	0.024694	0.540122
Os01g0167500|mRNA|AK119227|CDS+3'UTR	1.01806	1.03868	0.982256	0.74579	0.670094	0.811924	0.567845	1.40699	1.33127	1.34555	0.267255	-0.265	0.0568783	-0.479366	0.708557	-0.202203	0.0668672	0.380209
Os01g0167700|mRNA|AK069523|CDS+3'UTR	0.934739	1.09121	0.748555	0.815018	0.774295	0.643235	1.06982	1.091	1.35622	1.30405	0.100021	-0.371	0.0581026	-0.517094	0.736531	0.0972266	0.0839003	0.397017
Os01g0167800|mRNA|AK101983|CDS+3'UTR	0.972762	0.652535	0.815488	0.677173	0.776267	1.028	1.07474	1.41708	1.10226	1.07898	0.730511	-0.1	0.60549	0.16509	0.137294	0.631312	0.155349	0.452922
Os01g0167900|mRNA|AK060540|CDS+3'UTR	0.977101	1.16584	1.02344	0.884063	0.735254	0.836932	1.11103	0.975546	1.4671	1.36673	0.428695	-0.166	0.0779541	-0.444226	0.904067	-0.0358815	0.0882556	0.407872
Os01g0167900|mRNA|AK072705|CDS+3'UTR	0.939845	1.13558	0.989432	1.01068	0.823356	0.901747	1.14898	0.912071	1.25884	1.29758	0.803178	-0.047	0.228492	-0.261774	0.966589	-0.0131812	0.165895	0.306997
Os01g0168000|mRNA|AK120808|CDS+3'UTR	0.501212	0.488725	1.14611	0.907613	1.87059	1.92617	1.20974	1.10179	0.499975	0.456289	0.0059631	1.04	0.00025527	1.93932	0.00743623	1.22198	0.761286	-0.0513192
Os01g0168100|mRNA|AK064373|CDS+3'UTR	0.872949	1.09778	1.14339	0.98286	0.925714	0.813729	0.876244	1.01744	1.07946	1.2604	0.604063	0.115	0.43759	-0.173653	0.866212	-0.0521097	0.293054	0.252813
Os01g0168100|mRNA|AK121992|CDS+3'UTR	0.798371	1.03941	0.984579	0.797777	0.844649	0.728841	1.01566	1.10144	1.19634	1.25419	0.870698	-0.0396	0.375838	-0.215394	0.498201	0.215463	0.108076	0.427247
Os01g0168200|mRNA|AK103756|CDS+3'UTR	1.25598	1.99951	1.1408	1.21495	0.95131	1.05118	0.935865	0.903869	0.560686	0.732913	0.208278	-0.429	0.0855521	-0.66423	0.076897	-0.784951	0.0160283	-1.30574
Os01g0168300|mRNA|AK063678|CDS+3'UTR	0.833835	0.851035	1.12227	1.03811	0.963291	0.896548	1.39425	0.806307	1.36204	1.30693	0.0799345	0.358	0.404552	0.141686	0.415621	0.331886	0.0130279	0.663412
Os01g0168400|mRNA|AK120658|CDS+3'UTR	1.42124	0.746493	1.1082	1.12194	0.870377	0.804974	0.902362	0.859025	1.36428	1.40938	0.770135	0.114	0.464544	-0.299315	0.602881	-0.226402	0.311089	0.428922
Os01g0168500|mRNA|AK072657|CDS+3'UTR	2.12312	1.74571	1.06965	1.39316	1.17298	0.934885	0.896901	0.52173	0.713619	0.704788	0.0449187	-0.657	0.0162734	-0.87848	0.0135413	-1.4928	0.00161868	-1.44076
Os01g0168600|COMBINER_EST|CI353896|6	0.763088	1.00271	0.708907	0.856431	0.904769	1.06907	1.01528	0.997298	1.10811	1.22648	0.502294	-0.167	0.490633	0.169078	0.523247	0.202077	0.126798	0.414402
Os01g0168800|COMBINER_EST|CI140856|6	0.742644	1.98247	0.89772	1.11393	2.22449	1.25114	0.540305	1.38508	0.17221	0.246958	0.635081	-0.279	0.496344	0.459335	0.521478	-0.488112	0.0117851	-2.55673
Os01g0169400|mRNA|AK105527|CDS+3'UTR	1.35088	1.4045	1.1369	1.32965	0.99972	0.863812	1.00028	0.404054	0.50149	0.648143	0.386232	-0.164	0.0288791	-0.567785	0.0851021	-1.11546	0.00372485	-1.27264
Os01g0169500|mRNA|AK120051|CDS+3'UTR	0.895808	0.752485	1.12817	1.11517	0.943789	0.965895	1.03531	0.914233	1.75726	1.40604	0.0607891	0.45	0.278848	0.21774	0.426865	0.244849	0.0123053	0.936985
Os01g0169500|mRNA|AK121259|CDS+3'UTR	0.985893	0.786297	1.1066	1.07548	0.867703	0.80054	1.01431	0.669385	1.33192	1.04191	0.177404	0.309	0.703077	-0.0791655	0.794475	-0.0956216	0.144226	0.420045
Os01g0169800|mRNA|AK061054|CDS+3'UTR	0.97488	0.689868	0.862705	1.02577	0.770106	0.946558	1.21082	1.16941	1.47152	1.57116	0.471226	0.198	0.832114	0.0581026	0.149782	0.53704	0.0213259	0.890726
Os01g0169900|mRNA|AK121293|CDS+3'UTR	1.05436	1.02629	0.967557	0.913589	1.1282	1.13112	0.974382	1.19343	0.851968	0.804173	0.385346	-0.146	0.46552	0.118983	0.860401	0.05193	0.100506	-0.329679
Os01g0170000|mRNA|AK061224|CDS+3'UTR	2.11856	0.417033	0.252848	0.472018	4.61229	9.35209	2.23079	7.81123	0.163034	0.296847	0.193005	-1.44	0.0425752	2.80473	0.0943456	2.15089	0.0869936	-2.09514
Os01g0170100|COMBINER_EST|Os01g0170100|8	1.01078	0.98933	0.888102	0.950164	0.914102	0.948757	1.40937	1.18682	1.13849	1.26061	0.461811	-0.122	0.527416	-0.102732	0.239478	0.371077	0.179486	0.260621
Os01g0170300|COMBINER_EST|CI435060|0	0.809132	0.714018	1.00325	0.996759	1.13361	0.545634	1.92671	0.777863	1.23033	1.25833	0.0703603	0.396	0.911317	0.0492268	0.241989	0.687625	0.0133645	0.711042
Os01g0170400|COMBINER_EST|Os01g0170400|8	1.12167	2.45832	0.575125	0.38774	0.471384	0.772118	0.891531	1.52033	2.04441	1.27688	0.0207009	-1.81	0.0470912	-1.46073	0.378348	-0.512289	0.940977	-0.039504
Os01g0170500|mRNA|AK106837|CDS+3'UTR	0.987482	1.22694	0.913915	1.01268	0.770127	0.668989	1.66145	0.909219	2.92007	2.33531	0.370116	-0.194	0.0385964	-0.616836	0.711142	0.159123	0.00551845	1.24636
Os01g0170600|mRNA|AK067202|CDS+3'UTR	0.806369	0.896193	1.13844	0.97597	0.673568	0.803864	1.02462	1.06419	4.34042	2.79402	0.153405	0.31	0.318047	-0.208237	0.321445	0.296726	0.00223891	2.03439
Os01g0170600|mRNA|AK073628|CDS+3'UTR	1.02784	1.18192	1.07945	1.10301	0.716011	0.629126	0.921595	0.611761	0.972916	1.31101	0.933524	-0.0145	0.0170026	-0.715635	0.164075	-0.553751	0.885017	0.0351601
Os01g0170700|mRNA|AK101269|CDS+3'UTR	0.48639	0.673521	1.07331	1.29604	0.931697	1.15091	0.803296	0.60121	5.14612	4.53468	0.0139331	1.04	0.0286916	0.855361	0.444624	0.279982	0.00025735	3.07725
Os01g0170800|mRNA|AK101200|CDS+3'UTR	0.897645	0.577109	1.11403	1.15174	0.643382	0.552295	1.15472	0.854871	2.1529	1.72162	0.0766627	0.654	0.395541	-0.271936	0.265236	0.465092	0.00992499	1.41946
Os01g0170900|mRNA|AK111084|CDS+3'UTR	0.716133	1.02367	0.684826	1.10316	1.09081	0.971723	0.976878	0.905298	2.29693	2.16777	0.952582	0.0217	0.340574	0.265984	0.686716	0.135334	0.00520924	1.38193
Os01g0171000|mRNA|AK060282|CDS+3'UTR	0.935679	0.984448	0.980982	1.0158	0.964976	0.87705	1.90509	1.35335	1.71607	1.62448	0.723399	0.0567	0.717556	-0.0610886	0.0670017	0.742457	0.0074632	0.798806
Os01g0171000|mRNA|AK100017|CDS+3'UTR	0.927233	1.02715	0.973569	1.05844	0.836628	0.75792	0.598297	1.06938	1.60039	1.46225	0.742375	0.0568	0.151499	-0.293437	0.492977	-0.28697	0.0187546	0.648485
Os01g0171200|mRNA|AK107515|CDS+3'UTR	0.518464	1.37388	1.23623	0.887952	0.809293	0.8156	0.668	1.72577	1.12619	1.69733	0.604758	0.312	0.922532	-0.0549488	0.644333	0.347295	0.283384	0.712072
Os01g0171200|mRNA|AK109475|CDS+3'UTR	0.64527	1.09774	1.00838	1.54667	0.533856	0.446444	0.481252	0.991687	23.8134	2.37291	0.214228	0.569	0.0772307	-0.785717	0.598495	-0.284843	0.0666575	3.15892
Os01g0171800|mRNA|AK067987|CDS+3'UTR	0.918074	1.24412	0.955123	0.780645	1.71238	1.52093	1.04699	1.16896	0.495319	0.494611	0.269855	-0.308	0.0598284	0.594574	0.876772	0.0498285	0.0078502	-1.1105
Os01g0172000|mRNA|AK068405|CDS+3'UTR	1.23377	1.19458	0.801219	0.875938	0.685198	0.868385	1.19832	0.987949	1.0122	1.15956	0.0268261	-0.535	0.0292246	-0.654286	0.596211	-0.158021	0.381151	-0.164251
Os01g0172100|mRNA|AK060343|CDS+3'UTR	1.77307	1.03288	0.968167	0.966727	0.944111	1.30135	0.893717	1.83821	1.0729	0.802336	0.203256	-0.484	0.469613	-0.287941	0.883388	-0.0783663	0.200985	-0.544564
Os01g0172200|mRNA|AK100326|CDS+3'UTR	1.31207	1.18284	0.86651	0.966275	0.782436	0.859593	1.0349	0.950996	1.47976	1.32212	0.0565718	-0.445	0.0228013	-0.603162	0.28169	-0.328545	0.382014	0.167057
Os01g0172300|mRNA|AK106113|CDS+3'UTR	1.1085	0.949977	0.987512	1.01265	1.02109	1.08827	0.593119	1.33557	0.845135	0.959109	0.834301	-0.0373	0.831459	0.0387869	0.685153	-0.20536	0.360659	-0.188774
Os01g0172400|mRNA|AK061865|CDS+3'UTR	1.12659	1.07916	1.01037	0.98974	0.962081	1.0743	0.763613	0.693073	1.06878	0.88555	0.395512	-0.141	0.503475	-0.117124	0.0794774	-0.599938	0.374878	-0.18063
Os01g0172400|mRNA|AK065102|CDS+3'UTR	1.14766	1.07797	1.13483	0.923165	0.972261	1.1233	0.863139	0.884941	1.02853	0.922603	0.550662	-0.12	0.621617	-0.0899234	0.24916	-0.347843	0.308378	-0.191319
Os01g0172400|mRNA|AK066556|5'UTR+CDS	1.07683	1.08647	1.11655	0.902585	1.31931	1.27419	0.928654	0.818202	0.225395	0.214743	0.588764	-0.108	0.154253	0.261466	0.303252	-0.311345	0.00014689	-2.29761
Os01g0172400|mRNA|AK100365|5'UTR+CDS	1.07015	1.12005	1.12339	0.934452	1.33055	1.24486	0.522228	0.752257	0.220539	0.228919	0.616156	-0.0957	0.203345	0.23332	0.0561328	-0.804661	0.00015358	-2.28468
Os01g0172400|mRNA|AK119523|CDS+3'UTR	1.13261	1.10981	1.2607	0.983898	1.01637	1.09314	0.758758	0.89438	0.912405	0.803862	0.963179	-0.00958	0.58969	-0.0890374	0.170436	-0.444651	0.0793168	-0.388604
Os01g0172400|mRNA|D73411|CDS+3'UTR	1.24821	1.18154	1.25551	1.01988	0.980503	1.17149	0.737335	0.855209	0.878105	0.825953	0.609106	-0.102	0.365152	-0.180294	0.0795892	-0.612892	0.0320918	-0.511965
Os01g0172500|COMBINER|CI364236|6	0.989476	1.1907	1.01064	1.05772	0.920426	0.899983	0.981526	0.863206	1.56497	1.32189	0.711255	-0.0702	0.224834	-0.254104	0.442315	-0.237839	0.113234	0.406096
Os01g0172600|mRNA|AK058554|CDS+3'UTR	0.876994	0.954408	1.04777	0.836468	0.804365	0.945714	1.37138	1.46591	1.61171	2.67272	0.871326	0.0332	0.713915	-0.0689592	0.0690455	0.632055	0.0197286	1.18179
Os01g0172800|mRNA|AK067273|CDS+3'UTR	1.58765	1.1078	1.7679	1.1754	1.03468	0.966483	0.517232	0.323338	0.464025	0.550685	0.725195	0.12	0.169243	-0.407298	0.00886244	-1.6973	0.00629661	-1.39151
Os01g0173000|COMBINER_EST|CI284943|6	1.06702	1.57435	1.15434	0.861713	0.874527	1.08285	1.25982	0.937188	0.666476	0.694234	0.267328	-0.378	0.20899	-0.41347	0.504358	-0.254359	0.0229049	-0.930113
Os01g0173100|mRNA|AK121114|CDS+3'UTR	0.999066	0.989073	0.974497	1.00093	1.29972	1.25904	1.29725	1.16607	0.794452	0.874302	0.952128	-0.00936	0.0718852	0.363863	0.305845	0.30715	0.184992	-0.254282
Os01g0173400|COMBINER|CI039135|6	1.14586	1.17254	1.05095	1.0583	0.63908	0.477391	0.661363	0.520599	0.951521	1.18025	0.405191	-0.136	0.00812201	-1.06938	0.0216415	-0.982153	0.529342	-0.129329
Os01g0173600|COMBINER_EST|Os01g0173600|8	0.225245	0.496522	0.77626	0.857201	1.05458	0.948246	2.14181	1.53144	1.19087	4.46354	0.044806	1.29	0.0249947	1.58025	0.00542269	2.43711	0.028931	2.78535
Os01g0173900|mRNA|AK121690|CDS+3'UTR	1.02743	0.954419	1.30373	1.31406	0.909346	0.973305	0.607765	0.599787	1.30766	1.05277	0.0577798	0.402	0.660059	-0.0739322	0.0471052	-0.713811	0.272622	0.244724
Os01g0174000|COMBINER_EST|Os01g0174000|8	0.694473	1.00071	0.661757	0.807444	1.22387	1.49976	1.74778	0.99929	1.11318	0.85051	0.508635	-0.19	0.0587458	0.700586	0.17485	0.664744	0.471873	0.223033
Os01g0174100|mRNA|AK120465|CDS+3'UTR	0.896724	0.693205	1.08427	0.737138	0.976933	1.29948	0.869654	1.02361	1.07709	1.16945	0.555975	0.181	0.109898	0.515089	0.430271	0.259047	0.0709446	0.509439
Os01g0174200|mRNA|AK121228|CDS+3'UTR	1.09355	1.00041	0.777024	0.99959	0.742978	0.765204	0.782267	1.43447	2.06825	1.58797	0.288919	-0.247	0.0399674	-0.472152	0.96483	0.0183207	0.0206245	0.792988
Os01g0174300|mRNA|AK071324|CDS+3'UTR	0.883616	0.905059	1.00528	1.08868	1.28558	1.16687	0.928404	0.947277	1.02315	0.994744	0.212807	0.226	0.0456363	0.453747	0.80479	0.0685539	0.315016	0.173918
Os01g0174300|mRNA|AK104306|CDS+3'UTR	0.945281	0.939965	0.86662	1.00012	1.21016	1.10793	1.25933	0.935212	1.10563	0.999883	0.91813	-0.0179	0.128428	0.296784	0.528079	0.203261	0.3781	0.157604
Os01g0174400|COMBINER|CI479634|x	0.867929	1.82461	0.926103	1.10807	1.11465	0.771571	0.768349	1.07979	1.30384	0.76657	0.502022	-0.313	0.391975	-0.440386	0.372216	-0.466322	0.543875	-0.331989
Os01g0174500|mRNA|AK070484|CDS+3'UTR	1.09279	1.18962	0.845604	0.915093	0.876709	0.874102	1.11545	0.590427	1.74159	1.95509	0.0787367	-0.374	0.070106	-0.381233	0.28402	-0.490524	0.0155103	0.694566
Os01g0174500|mRNA|AK104673|CDS+3'UTR	0.900638	0.982876	0.868428	1.1743	1.01742	0.944567	1.68341	0.686573	1.86958	1.99147	0.665792	0.102	0.727521	0.0592709	0.720515	0.192384	0.00337315	1.03622
Os01g0174600|mRNA|AK107662|CDS+3'UTR	0.798909	0.721774	0.973842	2.29744	0.84158	0.903116	1.2101	1.02686	5.82103	2.10383	0.109775	0.978	0.283671	0.199217	0.108144	0.553824	0.0178716	2.20428
Os01g0174700|mRNA|AK062282|CDS+3'UTR	0.998009	1.07102	0.961017	1.27037	1.002	0.773776	0.803188	0.853916	1.83445	1.42342	0.670606	0.0959	0.318986	-0.231622	0.286464	-0.320066	0.0358014	0.644302
Os01g0174700|mRNA|AK073313|CDS+3'UTR	0.922042	0.978875	0.932614	1.36977	1.02158	0.789196	1.11184	0.903045	1.91825	1.35012	0.373364	0.251	0.707451	-0.0814214	0.796532	0.0768614	0.0353372	0.760389
Os01g0174700|mRNA|AK101660|CDS+3'UTR	0.412076	0.860746	0.746346	1.09089	0.916682	2.68331	0.318298	1.4884	1.4201	2.85695	0.260291	0.599	0.118229	1.39693	0.818943	0.208782	0.0351745	1.75791
Os01g0174900|mRNA|AK060966|CDS+3'UTR	0.310149	0.310563	1.02947	1.16599	1.11196	0.971371	0.754279	0.91834	1.09126	1.20561	0.00041087	1.82	0.00054207	1.7436	0.00490735	1.42314	0.00036236	1.88588
Os01g0174900|mRNA|AK104777|CDS+3'UTR	0.437654	0.347856	0.914062	1.10105	1.08056	0.988609	1.40202	0.865664	1.01152	1.17834	0.00340413	1.36	0.00232631	1.40541	0.0116188	1.49748	0.00237651	1.48443
Os01g0175000|mRNA|AK061797|CDS+3'UTR	0.883674	1.15087	1.16747	0.915481	1.00634	0.957277	0.88973	0.993695	1.30637	1.20621	0.887219	0.0358	0.856889	-0.0390916	0.747483	-0.101001	0.205523	0.315866
Os01g0175000|mRNA|AK101698|CDS+3'UTR	0.761122	1.01008	0.88788	0.95818	0.99002	0.934279	1.17534	1.04838	1.17486	1.16332	0.746782	0.0731	0.561446	0.133393	0.312378	0.340281	0.122475	0.415034
Os01g0175000|mRNA|AK106131|CDS+3'UTR	0.793081	1.03099	0.932731	0.901078	0.978074	0.9495	1.10949	1.02242	1.24258	1.14257	0.925987	0.0198	0.672424	0.0918422	0.459879	0.236154	0.130309	0.398024
Os01g0175100|mRNA|AK071289|CDS+3'UTR	1.01957	0.638635	1.06427	0.717832	1.10838	1.09234	0.980808	1.48518	0.262565	0.250344	0.758714	0.115	0.194481	0.447427	0.210003	0.58083	0.00514759	-1.65414
Os01g0175200|COMBINER_EST|CI245317|6	1.01869	0.981651	0.579443	1.19282	0.741666	0.658644	1.93266	0.864229	2.54915	3.04979	0.545929	-0.266	0.0341741	-0.516794	0.467208	0.370037	0.00136138	1.47936
Os01g0175300|COMBINER_EST|Os01g0175300|8	0.050633	0.0977448	0.648155	0.724262	5.33308	2.33775	9.68946	3.69177	0.83623	1.19584	0.00112158	3.28	0.00072805	5.64935	0.00025418	6.40967	0.00096695	3.82931
Os01g0175400|mRNA|AK102191|CDS+3'UTR	0.827027	0.699132	0.928658	1.35678	0.896333	1.07682	1.25835	0.708572	3.8475	4.01051	0.0994422	0.562	0.135117	0.369623	0.461013	0.312438	0.00022276	2.36903
Os01g0175500|mRNA|AK073316|CDS+3'UTR	0.504518	1.12957	1.3337	1.67456	1.49696	1.63986	0.792353	0.653453	0.885291	0.633743	0.101013	0.985	0.0814261	1.05343	0.890611	-0.0691924	0.982382	-0.011281
Os01g0175500|mRNA|AK121275|CDS+3'UTR	0.44292	0.293634	0.648192	0.924031	1.09688	1.08221	1.31637	0.799378	1.42614	1.1186	0.0271762	1.1	0.00414025	1.59509	0.0164453	1.50815	0.00391265	1.8083
Os01g0175600|mRNA|AK072421|CDS+3'UTR	0.98726	2.12496	1.0129	1.11617	0.823633	0.61059	0.430048	0.586075	1.14219	1.81865	0.357555	-0.446	0.0888026	-1.03029	0.0271242	-1.5286	0.989137	-0.00712871
Os01g0175700|COMBINER_EST|Os01g0175700|8	1.05302	2.32589	0.789063	0.365881	0.949652	0.788238	0.766339	1.32073	1.81081	1.16776	0.0620178	-1.54	0.133155	-0.855069	0.288285	-0.637463	0.841519	-0.105964
Os01g0175900|COMBINER_EST|Os01g0175900|8	0.274376	0.518839	0.721988	0.664154	1.25253	1.63896	2.24479	0.917305	1.39569	1.09015	0.0764482	0.876	0.00877625	1.92502	0.025555	1.92723	0.0126712	1.70896
Os01g0176000|mRNA|AK103303|CDS+3'UTR	0.989905	1.43758	1.29446	1.63808	1.49309	0.756876	0.613143	1.0102	0.662113	0.910458	0.351302	0.288	0.719658	-0.166284	0.197147	-0.600033	0.107739	-0.619593
Os01g0176100|COMBINER_EST|Os01g0176100|8	1.29119	2.04906	1.42854	1.74588	1.20817	0.827695	0.376412	0.336582	0.43663	0.612745	0.894022	-0.0426	0.11435	-0.701833	0.00209549	-2.19212	0.00869267	-1.65291
Os01g0176200|mRNA|AK064351|CDS+3'UTR	1.27683	1.20805	1.28878	1.05777	0.945382	1.08115	0.696832	0.585673	0.709036	0.648115	0.648119	-0.0891	0.149238	-0.296856	0.0207505	-0.959097	0.00609588	-0.873496
Os01g0176200|mRNA|AK102335|CDS+3'UTR	1.44891	1.4885	1.3601	1.16443	0.992721	1.00733	0.734356	0.576504	0.599121	0.614033	0.255542	-0.223	0.02134	-0.554413	0.0114937	-1.17444	0.00128735	-1.27576
Os01g0176200|mRNA|AY625694|CDS+3'UTR	1.49523	1.53915	1.25835	1.1405	0.994642	1.00539	0.602393	0.447836	0.442249	0.481151	0.0953571	-0.341	0.016487	-0.60125	0.00465225	-1.54634	0.00049341	-1.7175
Os01g0176300|COMBINER_EST|Os01g0176300|8	1.12455	1.19323	1.27156	1.21175	0.871308	0.88611	0.534171	0.889241	0.802838	1.2475	0.545783	0.0997	0.0590212	-0.398708	0.09713	-0.749103	0.488685	-0.211005
Os01g0176400|mRNA|AK111327|CDS+3'UTR	0.992165	0.616975	1.21833	1.17821	1.18942	0.93445	7.02512	1.0079	0.45568	0.710564	0.1016	0.615	0.245877	0.430255	0.14194	1.76597	0.285663	-0.459404
Os01g0176500|mRNA|AK064369|CDS+3'UTR	0.964915	1.38521	1.38008	1.493	1.00107	0.667482	0.647459	0.998933	1.13809	0.849539	0.267606	0.312	0.195309	-0.500118	0.228611	-0.523629	0.460031	-0.233604
Os01g0176500|mRNA|AK102552|CDS+3'UTR	1.03428	1.3914	1.32226	1.34913	0.889474	0.661459	0.5356	0.736933	1.17426	0.966857	0.507261	0.155	0.073294	-0.645209	0.042993	-0.933167	0.513278	-0.171017
Os01g0176700|mRNA|AK109808|CDS+3'UTR	0.538659	1.00075	1.11805	1.01389	0.999245	1.3516	1.41128	0.953193	0.710952	0.85731	0.21015	0.536	0.166515	0.662521	0.198555	0.659655	0.822564	0.0885911
Os01g0176800|COMBINER|CI552632|1	0.869197	0.485962	1.13706	1.35769	0.986463	1.01372	0.901916	0.617544	3.70292	1.89634	0.0570349	0.935	0.142362	0.621665	0.659159	0.199505	0.0153288	2.0276
Os01g0176800|COMBINER|CI553687|x	0.469778	0.412808	1.12288	0.890569	2.0523	3.0455	2.15576	1.13619	0.341072	0.263933	0.0046403	1.18	0.00082726	2.50517	0.00824777	1.8294	0.0616174	-0.5536
Os01g0177100|mRNA|AK072687|CDS+3'UTR	0.954654	1.0475	1.08341	1.0535	0.731469	0.624026	0.893718	0.565471	2.07494	1.45305	0.570264	0.0954	0.0340591	-0.565727	0.217862	-0.492292	0.0327471	0.796074
Os01g0177100|mRNA|AK122062|CDS+3'UTR	1.02777	1.0646	0.972979	1.03899	0.763864	0.736899	0.791897	0.563401	2.38094	1.76884	0.724468	-0.0571	0.0342736	-0.47945	0.0959252	-0.647104	0.0119567	0.972252
Os01g0177200|mRNA|AK103230|CDS+3'UTR	0.599627	0.590135	1.03925	1.08863	0.859641	0.837112	1.51342	0.962236	3.2079	2.656	0.00531979	0.838	0.0273135	0.512022	0.0340618	1.02051	0.00027675	2.29481
Os01g0177400|mRNA|AB056517|CDS	0.767049	0.907053	0.912216	1.09623	0.902103	1.50344	1.6843	0.7198	2.64949	2.16529	0.252476	0.262	0.206019	0.481493	0.455356	0.400583	0.0019964	1.52181
Os01g0177400|mRNA|AB056518|CDS	0.747569	0.922633	0.883857	1.08386	0.841416	1.5297	1.62809	0.695922	2.74834	2.0722	0.325715	0.237	0.284251	0.450018	0.504865	0.358037	0.00348724	1.52281
Os01g0177400|mRNA|AB056519|CDS	0.732102	0.873766	0.889866	1.11821	0.894287	1.47329	1.7164	0.62451	2.72536	2.0998	0.20476	0.319	0.174283	0.521208	0.536667	0.372375	0.00242698	1.58063
Os01g0177900|mRNA|AK058355|CDS+3'UTR	0.811586	0.789291	1.05601	1.1072	1.16974	0.946964	0.547334	0.759243	1.57605	1.12271	0.0449245	0.434	0.101211	0.395065	0.357723	-0.312158	0.0363329	0.732927
Os01g0177900|mRNA|AK061474|CDS+3'UTR	0.929032	0.947933	1.00123	1.14963	1.18435	1.0835	0.963758	0.748127	1.24569	0.998771	0.302849	0.193	0.155613	0.271564	0.64005	-0.14428	0.260354	0.249256
Os01g0178000|mRNA|AK067702|CDS+3'UTR	1.22835	0.650204	1.05238	0.950223	0.663847	0.698354	1.1977	0.817177	1.68978	1.47255	0.680764	0.162	0.344114	-0.392366	0.754648	0.146651	0.0945892	0.819733
Os01g0178000|mRNA|AK120458|CDS+3'UTR	1.23194	0.666851	1.04709	0.973643	0.701382	0.722175	1.02707	0.860666	1.52389	1.41749	0.682416	0.156	0.380824	-0.348834	0.901209	0.0528488	0.124265	0.697367
Os01g0178100|mRNA|AK122048|CDS+3'UTR	0.896696	0.815474	0.96823	1.01969	0.859166	0.980692	1.03417	1.14292	2.69027	2.22567	0.239783	0.217	0.579643	0.10224	0.260438	0.346398	0.0014765	1.5168
Os01g0178200|COMBINER_EST|CI556189|6	1.04741	0.998319	0.794064	0.791827	0.837576	1.00168	1.24439	1.10858	1.06036	0.916069	0.0701737	-0.367	0.418451	-0.158841	0.492676	0.199874	0.770203	-0.0531564
Os01g0178300|mRNA|AK062450|UTR	0.978517	0.671531	1.50721	1.44534	1.02195	0.915852	1.04307	1.05676	0.781798	0.790566	0.0257483	0.865	0.370287	0.25516	0.298186	0.373144	0.866943	-0.0441847
Os01g0178400|mRNA|AK108850|CDS+3'UTR	0.89028	0.91212	0.900262	1.09635	1.11418	1.17172	1.45257	1.50153	0.878127	0.908216	0.475732	0.141	0.0863844	0.342495	0.0463965	0.712706	0.935611	-0.0130091
Os01g0178500|mRNA|AK060091|CDS+3'UTR	0.937482	0.997879	0.880534	1.00213	1.4586	1.2264	1.15156	1.94591	0.375319	0.571078	0.809768	-0.0421	0.0584981	0.467608	0.15012	0.630116	0.0178483	-1.06293
Os01g0178500|mRNA|AK069242|CDS+3'UTR	0.976872	0.951572	0.869164	1.02368	1.5676	1.3402	1.41938	2.56719	0.417754	0.590547	0.861215	-0.0316	0.02687	0.588191	0.0562445	0.985415	0.0165304	-0.956887
Os01g0178500|mRNA|AK100800|CDS+3'UTR	0.903914	0.926663	0.915033	1.07914	1.69975	1.57929	1.41532	2.48613	0.484154	0.717138	0.523346	0.119	0.00595242	0.840109	0.0447669	1.03533	0.0693799	-0.635258
Os01g0178500|mRNA|AK109373|CDS+3'UTR	0.81464	0.808427	0.974709	1.05136	1.65802	1.56474	1.02595	2.54355	0.41858	0.637338	0.104468	0.319	0.00317259	0.988982	0.113986	0.993188	0.0727449	-0.651859
Os01g0178600|COMBINER_EST|Os01g0178600|8	0.483252	0.421898	0.927887	1.03113	3.69387	1.39375	1.02737	1.09576	0.973362	0.920102	0.00323333	1.12	0.0133331	2.32915	0.00780347	1.23253	0.00363286	1.06755
Os01g0178700|mRNA|AK103147|CDS+3'UTR	1.62739	1.44471	0.865539	1.18181	0.832386	1.15535	0.453328	1.78754	0.531764	0.731375	0.0590619	-0.6	0.0534519	-0.644841	0.33375	-0.768366	0.00569641	-1.2979
Os01g0178900|mRNA|AK110770|CDS+3'UTR	1.07856	1.07577	0.527471	0.929566	0.743329	0.819413	0.646705	1.47574	1.36575	1.23122	0.134268	-0.621	0.0422845	-0.46487	0.779494	-0.140928	0.170419	0.267654
Os01g0179000|COMBINER_EST|CI071220|0	0.719048	1.06377	0.565119	0.553546	0.755463	1.60124	1.22819	1.24113	0.940056	1.11502	0.06396	-0.645	0.518669	0.330639	0.18888	0.497419	0.446482	0.227272
Os01g0179200|mRNA|AK106425|CDS+3'UTR	1.06901	1.24772	0.935441	0.777917	1.09879	1.07439	1.22011	0.84962	0.853244	0.7871	0.0874918	-0.437	0.627983	-0.0880671	0.599414	-0.181839	0.0497702	-0.494964
Os01g0179300|mRNA|AB118015|5'UTR+CDS	1.2173	1.22048	1.0012	0.895583	1.0434	1.01417	0.998803	0.895252	0.818814	0.802458	0.0831	-0.364	0.174619	-0.244769	0.2334	-0.366246	0.01859	-0.588513
Os01g0179300|mRNA|AK062062|CDS+3'UTR	0.786386	0.765813	1.13069	0.983234	1.03284	0.960695	1.20452	0.96866	1.01705	1.01983	0.0557429	0.442	0.0795017	0.360199	0.157188	0.477076	0.0618003	0.392172
Os01g0179300|mRNA|AK066179|CDS+3'UTR	0.817975	0.795259	1.07575	0.930502	0.959592	0.980566	1.23079	1.01982	1.11457	1.10131	0.134469	0.311	0.14857	0.266278	0.153386	0.474139	0.0402869	0.458045
Os01g0179400|mRNA|AK063507|CDS+3'UTR	1.03804	0.752191	0.988571	1.01156	0.719819	0.766062	0.509752	1.04117	1.2392	1.25275	0.468279	0.178	0.330365	-0.250894	0.572163	-0.278476	0.0951695	0.495742
Os01g0179500|mRNA|AK105394|CDS+3'UTR	0.726041	0.630441	0.841298	0.87412	0.86788	1.14401	1.15349	1.73191	1.60333	1.51044	0.108237	0.342	0.0655215	0.558554	0.027865	1.06291	0.00245651	1.20174
Os01g0179600|COMBINER_EST|CI041005|0	0.912814	2.81307	0.609224	0.815828	0.853548	1.23105	1.5798	0.917536	1.08988	1.49182	0.132158	-1.18	0.369881	-0.644556	0.558739	-0.41248	0.628202	-0.329652
Os01g0179700|mRNA|AK059888|CDS+3'UTR	0.971328	1.1097	0.866726	0.898659	1.02952	1.1049	1.54969	1.21102	0.752213	0.70447	0.224591	-0.234	0.827087	0.0388417	0.237206	0.399999	0.0404743	-0.51219
Os01g0179700|mRNA|AK069903|CDS+3'UTR	0.971663	0.965903	0.827876	0.950522	1.00491	1.0573	1.14367	0.995116	1.11238	1.04147	0.478756	-0.127	0.581169	0.0894818	0.630167	0.139064	0.380055	0.151896
Os01g0179800|mRNA|AK069734|CDS+3'UTR	1.58006	1.17603	0.668247	1.05914	0.944161	0.93131	0.737006	0.514234	1.23384	1.06003	0.0973919	-0.696	0.0669672	-0.539736	0.024015	-1.14683	0.332607	-0.253324
Os01g0180000|mRNA|AK103199|CDS+3'UTR	0.982815	0.958755	1.01749	1.153	1.15592	1.7141	0.830531	1.69726	0.630114	0.557665	0.380605	0.158	0.104384	0.536135	0.533324	0.290542	0.0131975	-0.711536
Os01g0180200|COMBINER_EST|CI312875|6	1.1502	2.44444	0.630736	0.5108	0.403633	0.461364	0.954594	2.28175	1.92028	1.04757	0.0239236	-1.56	0.0111649	-1.95815	0.776631	-0.184143	0.67099	-0.241512
Os01g0180300|mRNA|AK061954|CDS+3'UTR	1.0345	1.22604	0.998514	0.98697	1.00013	0.999866	1.26404	1.26065	0.678744	0.821508	0.34744	-0.182	0.375281	-0.171474	0.576233	0.16463	0.0438125	-0.592832
Os01g0180300|mRNA|AK120377|CDS+3'UTR	1.3424	1.57817	0.983864	1.03368	1.10151	1.0164	0.94079	0.980093	0.64503	0.7768	0.0375961	-0.529	0.0601573	-0.460056	0.0851679	-0.600064	0.00697476	-1.04001
Os01g0180400|mRNA|AK108226|CDS+3'UTR	0.86981	0.916374	0.771169	0.985801	0.699005	1.0144	1.68757	1.05813	2.34048	2.55479	0.870075	-0.0341	0.748417	-0.0843864	0.15863	0.581841	0.00096313	1.45362
Os01g0180600|mRNA|AK122068|CDS+3'UTR	0.940332	0.996971	1.25282	1.35343	1.00304	0.804226	0.838164	0.572161	2.59263	2.01982	0.0521302	0.427	0.597817	-0.108408	0.197474	-0.483534	0.00399816	1.24089
Os01g0180700|COMBINER_EST|CI408886|1	1.01641	1.07138	1.12748	0.896688	0.983779	0.887055	0.917075	0.983855	1.82414	1.4728	0.792361	-0.0536	0.372601	-0.159728	0.632128	-0.135664	0.0277615	0.651412
Os01g0180800|mRNA|AK059244|5'UTR+CDS	0.400925	0.596226	1.5278	1.27867	7.91799	4.21244	0.782064	4.22472	0.129727	0.14092	0.00545508	1.52	0.00124649	3.56223	0.087514	1.89444	0.00237129	-1.85441
Os01g0180800|mRNA|AK061691|CDS+3'UTR	0.401086	0.475192	1.29704	1.22476	1.65634	1.6147	0.877548	1.13954	0.585434	0.493701	0.00106378	1.53	0.00047702	1.90535	0.0129515	1.19572	0.201403	0.300362
Os01g0180800|mRNA|AK100676|CDS+3'UTR	0.282411	0.358041	1.34632	1.43639	2.29452	2.27954	0.834107	1.19889	0.451321	0.398084	0.00047581	2.13	0.00016094	2.84644	0.00562013	1.65297	0.115888	0.414654
Os01g0180900|COMBINER|CI489379|6	1.44399	0.994935	1.2157	1.14955	0.991008	0.928068	0.687591	0.781358	1.6131	1.00509	0.938906	-0.0199	0.263563	-0.321732	0.0847166	-0.709529	0.814821	0.0872111
Os01g0181000|COMBINER_EST|CI058621|6	1.01853	0.996925	0.936675	1.00308	0.915217	0.961237	1.21161	1.03464	0.927474	1.00757	0.728835	-0.056	0.527161	-0.10345	0.602976	0.152001	0.721125	-0.0598955
Os01g0181100|COMBINER_EST|Os01g0181100|8	0.701691	0.422215	1.06567	0.93838	1.12723	1.67838	0.570132	0.532089	1.29359	1.45706	0.04882	0.878	0.0237322	1.33744	0.964068	0.0170751	0.0138992	1.33474
Os01g0181200|COMBINER_EST|Os01g0181200|8	0.267221	0.322872	0.970676	1.03021	4.30176	2.249	0.769228	0.56901	1.90979	1.84225	0.00070024	1.77	0.00107665	3.40454	0.0159158	1.17144	0.00015838	2.67487
Os01g0181300|COMBINER_EST|Os01g0181300|8	0.884943	1.02961	1.10914	0.971241	0.693956	0.723864	1.09175	1.55867	3.14034	0.853957	0.538542	0.121	0.0654256	-0.429523	0.224504	0.450597	0.330725	0.7787
Os01g0182100|mRNA|AK066557|CDS+3'UTR	1.24733	1.11704	1.06296	0.905872	1.03275	0.761806	0.968292	0.703216	0.9378	1.11546	0.2094	-0.267	0.142155	-0.412271	0.160044	-0.516484	0.326216	-0.206765
Os01g0182200|mRNA|AK069381|CDS+3'UTR	1.15715	1.177	1.14552	1.06273	1.04555	0.84752	0.956438	0.929844	0.868137	0.867015	0.620957	-0.081	0.168782	-0.31006	0.29812	-0.307446	0.0483915	-0.427786
Os01g0182200|mRNA|AK106173|CDS+3'UTR	1.17069	1.24008	1.1071	1.06338	0.993112	0.859242	1.00694	0.979782	0.906078	0.852342	0.372494	-0.151	0.0869405	-0.383312	0.342586	-0.278643	0.04538	-0.455289
Os01g0182200|mRNA|AK106185|CDS+3'UTR	1.13986	1.24638	1.0216	1.01096	0.952001	0.814576	1.04367	0.989155	0.906189	0.924084	0.209302	-0.23	0.0687245	-0.436726	0.429918	-0.23034	0.0746456	-0.381314
Os01g0182200|mRNA|AK109424|CDS+3'UTR	1.10084	1.19539	1.08522	1.03015	0.970733	0.842496	1.0342	0.952179	0.895932	0.872181	0.489147	-0.118	0.116172	-0.343099	0.472634	-0.209132	0.0764519	-0.375963
Os01g0182300|mRNA|AK062827|CDS+3'UTR	0.619807	0.681754	0.626061	0.903738	0.789533	1.10652	1.54278	1.26173	1.22608	1.70482	0.440258	0.211	0.092171	0.523941	0.0138017	1.10186	0.00870072	1.15323
Os01g0182400|mRNA|AK070335|CDS+3'UTR	0.816775	0.525839	0.625212	0.682003	0.781387	1.22433	1.37928	1.90827	1.46257	1.35978	0.985799	-0.00522	0.186562	0.577697	0.019752	1.30774	0.0176153	1.10559
Os01g0182500|COMBINER_EST|Os01g0182500|8	0.890945	0.952411	1.1164	0.959059	0.965314	0.931462	1.30015	1.53827	1.03593	1.19247	0.379361	0.168	0.796959	0.0417872	0.0801949	0.618462	0.189379	0.270909
Os01g0182600|mRNA|AJ133787|CDS+3'UTR	1.05505	0.374822	1.0759	1.29259	0.680613	0.797988	0.947819	0.608555	1.23468	1.32097	0.186603	0.907	0.707419	0.228875	0.67089	0.272273	0.145799	1.02207
Os01g0182600|mRNA|AK067038|CDS+3'UTR	1.43336	0.612849	1.14136	1.2602	0.784541	0.87615	0.80489	0.722927	1.56017	1.54201	0.490942	0.356	0.726853	-0.176917	0.571051	-0.297109	0.198237	0.726753
Os01g0182600|mRNA|AK072166|CDS+3'UTR	1.53943	0.594752	1.36006	1.424	0.792331	0.926841	0.626072	0.777543	1.07893	1.19422	0.35604	0.54	0.777194	-0.159096	0.437857	-0.455684	0.661652	0.246454
Os01g0182600|mRNA|AK100147|5'UTR+CDS	1.52712	0.539077	1.29337	1.55064	0.964146	1.08894	0.61694	0.545574	0.874813	1.03719	0.323836	0.642	0.772908	0.17544	0.311711	-0.645162	0.908221	0.0701752
Os01g0182700|mRNA|AK108755|CDS+3'UTR	1.12689	0.989466	1.16465	1.01065	0.964867	0.859945	1.02598	0.894478	0.805196	1.05809	0.83615	0.0391	0.286077	-0.213177	0.635169	-0.140477	0.424166	-0.194096
Os01g0182700|mRNA|AY341853|CDS+3'UTR	0.840086	1.7218	1.02303	0.915139	1.00329	0.996723	0.966452	3.81156	1.19371	0.84003	0.48279	-0.314	0.545672	-0.266263	0.434864	0.674312	0.583948	-0.264283
Os01g0182900|mRNA|AK061255|CDS+3'UTR	1.31193	0.976336	1.00022	1.00822	0.728117	0.999777	0.790967	0.866615	1.47242	1.38047	0.462266	-0.173	0.208051	-0.407607	0.199561	-0.450991	0.202984	0.333106
Os01g0183000|COMBINER_EST|CI138650|6	0.878534	0.765837	0.995169	1.00485	1.06158	1.19382	1.07036	1.02175	0.495536	0.496215	0.155334	0.286	0.061312	0.456756	0.256981	0.350435	0.0130448	-0.72609
Os01g0183100|mRNA|AK111760|CDS+3'UTR	0.930076	1.07518	0.92373	1.09603	0.873212	0.650746	1.26018	0.73864	1.87735	1.98809	0.964216	0.00892	0.147716	-0.407715	0.89554	-0.0517159	0.00572849	0.950042
Os01g0183300|mRNA|AK110423|CDS+3'UTR	0.922294	1.37623	0.913465	0.855744	1.14957	1.3552	0.534511	2.41633	0.504073	1.08425	0.246445	-0.35	0.613373	0.147789	0.988053	0.0125456	0.272509	-0.607807
Os01g0183400|COMBINER_EST|Os01g0183400|8	0.755738	0.96928	1.00178	1.12416	0.998224	0.962645	1.05058	0.925919	1.39039	1.04563	0.205041	0.31	0.37799	0.195783	0.519916	0.204601	0.119494	0.494456
Os01g0183500|COMBINER_EST|CI221195|6	0.870811	0.910258	0.916181	1.09149	0.67584	0.542291	1.21556	1.26943	4.28482	3.0977	0.38973	0.168	0.043645	-0.556443	0.133247	0.480506	0.00104837	2.03283
Os01g0183600|mRNA|AK110852|CDS+3'UTR	1.99806	1.05947	0.943867	1.26186	1.35428	0.927802	1.48695	0.607026	0.846986	0.879146	0.350339	-0.415	0.41535	-0.376268	0.348258	-0.614881	0.109931	-0.75368
Os01g0183700|COMBINER|CI141568|6	0.847742	1.27298	1.1796	1.38069	0.733726	0.724089	0.686614	0.491743	1.93057	1.37189	0.334294	0.297	0.121745	-0.511179	0.0746355	-0.838182	0.111761	0.647643
Os01g0183800|mRNA|AK106385|CDS+3'UTR	1.3237	1.06041	0.909103	1.16701	0.943031	0.848904	0.928659	0.90724	1.45483	1.47025	0.424812	-0.202	0.108889	-0.405076	0.254464	-0.368212	0.186259	0.30386
Os01g0184000|mRNA|AK071130|CDS+3'UTR	1.07523	2.41326	0.369127	0.375126	0.352013	0.499656	0.930038	1.38312	1.91962	1.20269	0.00982018	-2.11	0.0173289	-1.94146	0.366674	-0.50617	0.876964	-0.08427
Os01g0184000|mRNA|AK100604|CDS+3'UTR	0.899567	0.891891	1.11165	1.13421	0.819732	0.776229	1.17459	0.775568	1.51009	1.6561	0.091705	0.326	0.327467	-0.167231	0.79259	0.0916204	0.00722507	0.820092
Os01g0184100|mRNA|AK071240|CDS+3'UTR	0.0687523	0.115864	0.782832	0.850311	1.01639	1.08076	1.03287	1.04658	1.21224	0.983874	0.00061348	3.19	0.00042908	3.55373	0.00032671	3.54214	0.00049316	3.61308
Os01g0184200|mRNA|AK120391|CDS+3'UTR	1.17383	1.00366	0.653677	1.30792	1.15049	0.740851	0.618652	0.920464	1.07066	0.996355	0.592744	-0.231	0.459695	-0.233494	0.181094	-0.52443	0.703034	-0.071629
Os01g0184300|mRNA|AK065985|CDS+3'UTR	1.29802	0.976176	0.829903	1.02441	0.686648	0.845926	0.635497	1.29671	2.96454	1.68771	0.289626	-0.288	0.0781111	-0.562637	0.525614	-0.310352	0.0544439	0.990677
Os01g0184500|mRNA|AK060699|CDS+3'UTR	0.933902	1.131	1.00574	1.24291	1.22291	0.953823	0.681984	0.967918	0.994294	1.46992	0.591198	0.122	0.761457	0.071588	0.347768	-0.339087	0.439217	0.234272
Os01g0184700|mRNA|AK061353|CDS+3'UTR	1.19116	2.6626	0.334098	0.444386	0.386717	0.690068	0.839517	1.5414	2.09893	1.38796	0.00997915	-2.21	0.0314398	-1.78552	0.297602	-0.646666	0.907628	-0.0612931
Os01g0184800|mRNA|AK073377|CDS+3'UTR	0.938312	0.710154	1.85566	2.15651	1.83863	2.02069	1.06574	0.715258	0.569928	0.542244	0.00467864	1.29	0.00492303	1.23956	0.793983	0.0970249	0.0602535	-0.55424
Os01g0184800|mRNA|AK102544|CDS+3'UTR	0.971719	0.905323	1.91761	2.35402	2.06366	2.46197	0.952086	1.0291	0.615632	0.718164	0.00346034	1.18	0.00239883	1.26495	0.783074	0.0777185	0.0483792	-0.496296
Os01g0184900|mRNA|AB117991|CDS+3'UTR	1.01249	0.987661	1.08077	1.13048	0.876755	0.807782	0.741421	0.711876	1.2032	1.17718	0.385801	0.145	0.182361	-0.248858	0.145201	-0.460969	0.173337	0.251108
Os01g0184900|mRNA|AF503585|CDS+3'UTR	1.01482	0.985399	1.05117	1.06065	0.870252	0.767326	0.487853	0.676892	1.12201	1.09532	0.621225	0.0785	0.148176	-0.291292	0.052031	-0.799242	0.381717	0.14872
Os01g0184900|mRNA|AK066832|CDS+3'UTR	1.16439	1.09922	0.679911	1.11579	0.909733	0.861555	0.594742	0.706121	1.37251	1.29529	0.275609	-0.377	0.0835681	-0.353765	0.0372349	-0.803869	0.204743	0.237017
Os01g0184900|mRNA|AK068959|CDS+3'UTR	1.02627	0.974401	1.04515	1.07474	0.884963	0.826313	0.833149	0.670924	1.20619	1.23649	0.603898	0.0838	0.217292	-0.225775	0.203192	-0.419566	0.134454	0.288354
Os01g0185200|mRNA|AK062984|5'UTR+CDS	1.30617	1.29062	0.885234	1.03369	1.05174	0.924628	0.64274	0.865897	1.00932	0.990765	0.0593395	-0.441	0.0724035	-0.396843	0.0483524	-0.799415	0.0684763	-0.376702
Os01g0185200|mRNA|AK065125|CDS+3'UTR	1.06801	0.994991	1.06682	1.00503	1.00944	0.87583	0.552444	0.717115	1.07473	0.969369	0.968554	0.00644	0.475915	-0.132702	0.0638733	-0.711751	0.934504	-0.0142927
Os01g0185200|mRNA|AK105222|5'UTR+CDS	1.10338	1.17491	1.00994	1.17513	1.15148	0.990157	0.74672	0.765802	0.957462	0.980028	0.725473	-0.0637	0.614756	-0.0926261	0.0805642	-0.590396	0.206199	-0.233146
Os01g0185200|mRNA|AK111284|CDS+3'UTR	1.13791	0.858044	0.927865	1.04614	0.966677	1.29793	0.846841	4.10509	0.371098	1.03447	0.985346	-0.00423	0.524104	0.180905	0.315784	0.916034	0.308705	-0.673373
Os01g0185300|mRNA|AK061343|CDS+3'UTR	1.36964	1.68096	0.922034	0.984282	1.16911	1.35768	0.746441	1.01597	0.641465	0.753818	0.0230215	-0.672	0.248565	-0.268268	0.0571987	-0.801065	0.00577913	-1.12568
Os01g0185300|mRNA|AK065131|CDS+3'UTR	1.2878	1.5689	0.915852	0.967365	1.14895	1.36405	1.03374	0.886598	0.592447	0.688088	0.0316987	-0.595	0.413899	-0.183222	0.11009	-0.570219	0.00488784	-1.15462
Os01g0185300|mRNA|AK098922|CDS+3'UTR	0.907034	1.12195	0.988908	1.01122	1.24565	1.52197	0.339445	1.22674	0.62078	0.718622	0.948468	-0.0126	0.10413	0.4488	0.389235	-0.644581	0.0439458	-0.59489
Os01g0185300|mRNA|AK104360|CDS+3'UTR	1.34419	1.72564	0.95113	1.05138	1.18837	1.47339	0.681483	0.743297	0.63585	0.781204	0.0416244	-0.607	0.42195	-0.202872	0.0155284	-1.09755	0.00879555	-1.11167
Os01g0185300|mRNA|AK107836|CDS+3'UTR	0.525178	0.484671	0.776325	0.724105	1.59429	1.81827	1.56889	2.25662	1.08743	0.9196	0.0227804	0.572	0.00058609	1.75476	0.00259689	1.89898	0.0058859	0.987023
Os01g0185300|mRNA|AK110554|CDS+3'UTR	0.807701	1.02968	0.954448	0.971177	1.47234	1.71987	1.33292	1.61926	0.621484	0.739822	0.70643	0.0782	0.0203123	0.803163	0.0765185	0.687922	0.121883	-0.427524
Os01g0185400|mRNA|AK112064|CDS+3'UTR	0.968771	0.551276	0.922279	0.804403	0.854822	1.18016	1.03224	3.3151	1.19234	1.29775	0.519342	0.237	0.284819	0.458803	0.109689	1.33988	0.085312	0.767369
Os01g0185500|COMBINER_EST|CI449985|2	1.0112	0.988928	0.904822	1.21688	0.96244	0.725004	2.21894	0.617102	1.36493	1.48307	0.760424	0.0694	0.283655	-0.259585	0.749244	0.226726	0.0330532	0.508708
Os01g0185900|COMBINER_EST|CI189510|6	0.576926	0.660004	1.3265	1.66811	1.67798	0.361336	1.11589	0.521423	0.896146	1.26281	0.00362195	1.27	0.703499	0.335567	0.532921	0.305859	0.0340936	0.785717
Os01g0186000|mRNA|AK109578|CDS+3'UTR	0.967569	1.56246	1.24977	1.01998	0.980409	1.18014	0.485066	1.28663	0.459757	0.676763	0.710012	-0.123	0.563509	-0.192923	0.328652	-0.638206	0.0343724	-1.1403
Os01g0186000|mRNA|AY341854|CDS+3'UTR	0.788809	1.29172	1.32514	1.0458	0.95621	1.2661	0.46862	1.45223	0.511758	0.828447	0.526941	0.222	0.726514	0.124375	0.673488	-0.29114	0.182703	-0.632511
Os01g0186200|mRNA|AK109372|CDS+3'UTR	0.917128	0.877655	0.922901	1.05501	1.03143	0.953867	0.969531	1.37181	1.20342	1.19625	0.44832	0.137	0.401496	0.144791	0.301093	0.362262	0.0525933	0.41937
Os01g0186200|mRNA|AK111679|CDS+3'UTR	0.724842	0.776133	0.905021	1.01506	1.00548	0.963696	1.15803	1.37288	0.994547	1.13974	0.0958085	0.354	0.0643525	0.392212	0.0465031	0.749377	0.042771	0.505352
Os01g0186600|mRNA|AK108138|CDS+3'UTR	4.91204	0.900662	3.84043	3.47143	1.11029	0.171768	0.234962	0.419502	0.895205	1.22267	0.426107	0.796	0.165341	-2.26795	0.032295	-2.74407	0.33367	-1.00753
Os01g0186700|mRNA|AK121977|CDS+3'UTR	1.06681	1.07443	0.93737	0.830881	0.715299	0.817847	1.30128	0.81937	2.16895	1.67545	0.156073	-0.279	0.0426862	-0.48518	0.885543	-0.0521836	0.0157481	0.832333
Os01g0186800|COMBINER|CI132078|6	0.216439	0.63162	0.524053	0.599278	1.03726	1.07667	2.0355	0.964075	1.95685	1.23775	0.361167	0.6	0.0615682	1.5151	0.0410722	1.92172	0.0315229	2.07355
Os01g0186900|mRNA|AK105323|CDS+3'UTR	0.885688	1.11591	1.79157	0.964407	0.903688	0.323367	1.41568	0.600306	1.53159	1.03691	0.343136	0.403	0.20052	-0.878978	0.83702	-0.108915	0.291074	0.342111
Os01g0186900|mRNA|AK105331|CDS+3'UTR	0.995163	1.20759	2.2941	0.795468	1.02499	0.285893	1.00486	0.673845	1.47687	0.89998	0.630815	0.301	0.217235	-1.01799	0.279541	-0.413827	0.829283	0.0726833
Os01g0186900|mRNA|AK106168|CDS+3'UTR	0.907442	1.16828	2.42894	0.975983	0.895833	0.310156	1.2377	0.657402	1.44878	1.02461	0.323193	0.58	0.178882	-0.965949	0.669301	-0.190877	0.419647	0.242822
Os01g0187000|mRNA|AK064094|CDS+3'UTR	1.26379	1.01385	0.878705	1.01223	0.989086	1.2603	0.988549	0.99777	0.844208	1.00223	0.259285	-0.263	0.934175	-0.019835	0.535703	-0.188719	0.227622	-0.299356
Os01g0187200|mRNA|AK110797|CDS+3'UTR	0.452629	0.989615	0.458737	1.24387	1.01049	0.964105	0.616282	1.11745	3.06761	1.53096	0.809049	0.175	0.2695	0.560493	0.592345	0.310268	0.0423974	1.69511
Os01g0187300|mRNA|AK064460|UTR	0.393254	0.815057	0.99348	1.07671	1.33105	1.01819	2.8406	0.485004	0.734817	1.00656	0.102746	0.869	0.0762666	1.04003	0.325296	1.05188	0.245333	0.603194
Os01g0187400|mRNA|AK099852|CDS+3'UTR	0.746694	0.647413	0.915771	0.868385	1.39493	1.24416	0.937664	1.52819	1.07596	1.06648	0.09861	0.359	0.00701091	0.922008	0.0856018	0.783808	0.0218376	0.623566
Os01g0187500|mRNA|AK111592|CDS+3'UTR	0.981037	1.01933	0.752571	0.944951	0.768545	0.780638	1.24947	1.09945	1.59491	1.61621	0.264673	-0.246	0.0702295	-0.368536	0.437112	0.22905	0.0117168	0.683047
Os01g0187600|mRNA|AK109624|CDS+3'UTR	1.37533	0.602443	0.880345	0.760989	0.988371	1.00143	1.32323	0.998574	1.1362	1.25783	0.755961	-0.153	0.792665	0.128252	0.528274	0.336663	0.44161	0.39324
Os01g0187700|mRNA|AK101445|CDS+3'UTR	0.885327	1.02758	0.973162	1.15401	1.91827	1.83907	0.805124	1.69795	0.401314	0.612884	0.463939	0.152	0.00490931	0.977626	0.544614	0.293775	0.0292553	-0.943519
Os01g0187900|mRNA|AK071611|CDS+3'UTR	1.05263	0.84012	1.13086	1.08406	1.15529	0.950003	1.28814	0.845275	0.522962	0.665253	0.281012	0.236	0.508172	0.155796	0.685694	0.150056	0.0441292	-0.672954
Os01g0188000|COMBINER|Os01g0188000|CDS	0.315018	0.309907	1.00621	0.872993	1.28752	1.80736	0.993826	1.34453	1.42831	0.871711	0.00075877	1.58	0.0007176	2.28753	0.00210564	1.88738	0.00405283	1.83641
Os01g0188100|COMBINER_EST|CI557860|0	1.07352	1.44067	0.724587	0.671846	1.05208	1.34436	0.828396	1.74534	0.950496	0.747483	0.0190898	-0.834	0.808067	-0.0644636	0.921195	-0.0485949	0.0894806	-0.561112
Os01g0188200|mRNA|AK106248|5'UTR+CDS	0.843677	1.18529	0.657809	0.8069	1.84263	2.17094	1.31291	3.48677	0.426674	0.587621	0.14716	-0.457	0.0166209	1.00004	0.113767	1.09733	0.0268867	-0.997918
Os01g0188400|mRNA|AK060358|CDS+3'UTR	0.951645	1.18016	1.04559	0.956397	1.06489	1.15221	0.833617	1.15274	0.852409	0.772436	0.681853	-0.0837	0.753318	0.0638113	0.741768	-0.112482	0.120854	-0.385189
Os01g0188400|mRNA|AK072842|CDS+3'UTR	0.759832	0.982764	1.2922	1.20172	1.31665	1.30777	0.845493	0.935736	1.01754	0.926586	0.0607574	0.528	0.0409825	0.602659	0.892962	0.0416851	0.463135	0.168206
Os01g0188400|mRNA|AK121770|CDS+3'UTR	0.818831	1.02672	1.02122	0.979223	1.14049	1.14019	0.882672	1.21188	0.705847	0.711976	0.543952	0.125	0.172852	0.314627	0.614007	0.173759	0.126161	-0.371174
Os01g0188400|mRNA|D16499|CDS+3'UTR	0.87629	1.05495	1.12293	0.947915	1.08805	1.08614	0.681308	1.18404	0.860525	0.769771	0.631279	0.102	0.372166	0.177157	0.808588	-0.098279	0.271192	-0.24043
Os01g0188900|mRNA|AK066235|CDS+3'UTR	0.92405	0.984315	1.01593	1.28601	0.870574	0.537667	1.21328	0.695152	2.73182	2.63659	0.249857	0.261	0.180418	-0.479206	0.890746	-0.0544586	0.00078553	1.49265
Os01g0189100|mRNA|AK071981|CDS+3'UTR	1.11094	2.41267	0.324677	0.378573	0.36413	0.522056	0.90014	1.50561	2.0203	1.24383	0.007721	-2.22	0.0167753	-1.9088	0.389617	-0.491922	0.930502	-0.046525
Os01g0189200|COMBINER|CI195437|6	1.0569	0.786302	0.783901	0.946166	0.825322	0.943052	2.00014	1.13158	1.8922	3.8407	0.74332	-0.082	0.843454	-0.0472755	0.139638	0.722728	0.0232318	1.56422
Os01g0189700|mRNA|AK059650|CDS+3'UTR	0.795903	1.72987	0.8041	0.83707	1.28569	1.33745	0.751491	1.15104	1.52666	0.868778	0.297998	-0.516	0.729742	0.160347	0.534257	-0.335279	0.961423	-0.0269428
Os01g0189700|mRNA|AK071329|CDS+3'UTR	0.734639	1.60223	1.00598	0.671131	0.994058	0.792489	7.06315	1.959	2.28536	0.746398	0.451582	-0.401	0.555001	-0.289662	0.0735184	1.77762	0.732128	0.267625
Os01g0189700|mRNA|AK100662|CDS+3'UTR	0.876951	1.93207	0.795982	1.06108	1.08204	0.695445	0.840549	1.10838	1.63454	0.942434	0.338966	-0.502	0.304878	-0.585476	0.413152	-0.431429	0.902281	-0.0686836
Os01g0189700|mRNA|AK119982|CDS+3'UTR	0.21097	0.258383	0.561812	1.01295	0.97416	0.987217	1.05606	1.41172	2.90146	1.63421	0.00974312	1.69	0.00042513	2.07049	0.00093754	2.38673	0.00095869	3.22134
Os01g0189800|mRNA|AK101747|CDS+3'UTR	1.11254	0.994974	1.00505	0.861728	0.773999	0.813587	0.842061	1.05774	1.28439	1.18514	0.373114	-0.177	0.0662073	-0.406906	0.61211	-0.156798	0.240752	0.229778
Os01g0190000|COMBINER_EST|Os01g0190000|8	1.19955	0.675399	1.11735	1.43268	0.949932	1.01532	0.770761	0.6529	1.30886	0.984911	0.242706	0.491	0.727556	0.125762	0.420488	-0.343508	0.414001	0.335036
Os01g0190300|mRNA|AK100314|CDS+3'UTR	1.04307	0.868579	1.20375	0.937431	0.944351	0.958711	1.15057	0.774541	1.98835	1.52077	0.507453	0.158	0.997865	-0.00049925	0.973146	-0.0119004	0.0198419	0.869405
Os01g0190400|mRNA|AK064011|CDS+3'UTR	1.43163	1.00875	0.845561	0.991327	0.775105	1.01129	0.688291	0.660716	1.32446	1.02055	0.190331	-0.392	0.183933	-0.440787	0.0486502	-0.833518	0.869669	-0.047739
Os01g0190400|mRNA|AK099119|CDS+3'UTR	1.4408	0.965817	1.15172	1.05732	0.770428	0.92648	0.633456	0.697937	1.34258	1.03539	0.728343	-0.0962	0.155272	-0.481565	0.0578771	-0.827105	0.998051	-0.0007558
Os01g0190500|mRNA|AK119868|CDS+3'UTR	0.689882	0.776583	1.02055	1.22429	0.619024	0.714575	1.43486	0.979866	2.447	2.05033	0.0311538	0.611	0.477132	-0.138204	0.0902124	0.695968	0.00118269	1.61362
Os01g0190900|COMBINER_EST|AU166981|7	0.854421	1.41561	1.45061	0.973761	0.805691	0.884991	1.02695	11.08	1.12734	0.708472	0.774744	0.112	0.282916	-0.381205	0.239905	1.6169	0.484874	-0.299366
Os01g0191000|COMBINER_EST|Os01g0191000|8	0.981906	1.03951	0.972851	1.31506	1.02033	0.876202	0.537852	0.871231	1.03425	1.01843	0.493819	0.163	0.603419	-0.0955915	0.175647	-0.561573	0.889215	0.0226874
Os01g0191100|mRNA|AK058815|CDS+3'UTR	0.939597	1.07508	0.9883	1.04151	0.971612	1.01184	0.94536	0.539	1.25385	1.10416	0.938054	0.0136	0.910879	-0.0195613	0.25714	-0.493631	0.273054	0.227381
Os01g0191200|mRNA|AK060964|CDS+3'UTR	1.55347	0.412296	1.43702	1.65093	0.68779	0.679452	0.695884	0.203966	1.68979	2.39455	0.255789	0.945	0.764783	-0.227378	0.289071	-1.08696	0.1461	1.32968
Os01g0191200|mRNA|AK061466|CDS+3'UTR	1.80614	0.403914	1.52431	1.47725	0.676933	0.648718	0.494534	0.264603	1.7719	2.37609	0.364821	0.813	0.67034	-0.366139	0.197677	-1.23949	0.196576	1.26443
Os01g0191200|mRNA|AK100363|CDS+3'UTR	1.67957	0.436608	1.46	1.53641	0.684932	0.648916	0.552151	0.234879	1.5526	2.19694	0.325086	0.807	0.642902	-0.361182	0.189061	-1.24969	0.211835	1.10884
Os01g0191200|mRNA|AK104183|CDS+3'UTR	1.66026	0.402285	1.50794	1.48335	0.674151	0.672182	0.535978	0.228357	1.59263	2.06845	0.312596	0.872	0.730282	-0.279818	0.208837	-1.22405	0.2106	1.15113
Os01g0191200|mRNA|AK104471|CDS+3'UTR	1.60002	0.394735	1.37057	1.4051	0.67746	0.649985	0.729625	0.218012	1.4588	2.09363	0.341579	0.804	0.745402	-0.260182	0.336066	-0.994674	0.216179	1.13687
Os01g0191200|mRNA|AK109404|CDS+3'UTR	1.63596	0.406739	1.36412	1.40142	0.677877	0.657533	0.733076	0.221747	1.4753	2.13895	0.362703	0.761	0.717318	-0.289042	0.323627	-1.01665	0.219598	1.1228
Os01g0191300|mRNA|AK061716|CDS+3'UTR	1.16284	1.02129	0.877658	1.01307	0.987099	1.01326	0.979364	0.923772	1.11555	0.879306	0.305458	-0.209	0.488348	-0.123888	0.503079	-0.19626	0.540625	-0.13793
Os01g0191300|mRNA|AK066231|CDS+3'UTR	1.19969	1.05511	0.78994	0.991233	1.00884	0.901476	0.647009	0.666139	1.26065	1.06168	0.159127	-0.346	0.239348	-0.238497	0.0384045	-0.777153	0.840284	0.0402255
Os01g0191300|mRNA|AK106152|CDS+3'UTR	1.3753	1.13178	0.857277	0.985369	0.96787	1.01485	0.933577	0.840359	1.24443	1.06897	0.085232	-0.441	0.141928	-0.332098	0.146188	-0.494214	0.597681	-0.11332
Os01g0191300|mRNA|AK121339|CDS+3'UTR	1.17743	0.965936	0.74478	0.927502	0.866907	1.31789	0.501329	1.27688	1.43743	1.03527	0.16708	-0.36	0.991353	0.00326777	0.47117	-0.414598	0.482221	0.193923
Os01g0191400|mRNA|AK101179|CDS+3'UTR	0.844871	0.693577	1.15282	1.54431	0.938566	0.58032	1.75903	0.467788	1.36867	1.06546	0.0282878	0.802	0.872795	-0.0527391	0.739866	0.24489	0.0446333	0.657656
Os01g0191500|mRNA|AK071930|CDS+3'UTR	1.03152	1.04409	0.865735	0.936503	1.04799	0.915532	1.11281	0.96944	1.10814	0.958545	0.249531	-0.205	0.636197	-0.0833602	0.996635	0.00120068	0.955452	-0.00998354
Os01g0191500|mRNA|AK101856|CDS+3'UTR	0.906614	0.927074	0.959726	1.05983	1.15118	0.999086	1.39684	0.925219	1.17328	1.00091	0.425955	0.138	0.243726	0.226237	0.391409	0.310356	0.23449	0.241274
Os01g0191700|mRNA|AK121093|CDS+3'UTR	0.685136	0.759352	1.77216	1.11741	2.23767	2.25742	0.894928	2.067	0.816738	0.68036	0.0295129	0.964	0.00058491	1.63968	0.121982	0.915041	0.810611	0.0475063
Os01g0191800|mRNA|AK061360|CDS+3'UTR	1.04516	1.15035	0.953001	0.956795	0.902883	0.88372	1.09612	1.17313	1.10245	0.681993	0.266782	-0.199	0.132365	-0.29576	0.863852	0.0484843	0.31884	-0.338626
Os01g0191800|mRNA|AK102360|CDS+3'UTR	0.917654	1.04979	1.03854	1.03417	0.939052	0.863886	0.966957	1.09431	1.05918	0.632897	0.653274	0.0785	0.503291	-0.123968	0.816616	0.0677099	0.455166	-0.261569
Os01g0191900|mRNA|AK109125|CDS+3'UTR	1.23085	0.724233	0.933205	1.05461	0.965655	1.03557	0.727697	1.03679	0.941183	1.3736	0.83382	0.0714	0.806092	0.0829091	0.778095	-0.120322	0.511476	0.268165
Os01g0192000|mRNA|AK073660|CDS+3'UTR	0.515425	0.330095	1.77236	1.23691	1.58505	0.990979	0.647898	1.19653	1.0091	0.509279	0.00570525	1.84	0.013403	1.60333	0.0637251	1.09396	0.155025	0.797405
Os01g0192000|mRNA|AK100770|CDS+3'UTR	0.527849	0.33125	1.48895	1.30743	1.69638	1.10209	0.59022	1.15111	0.907368	0.495074	0.00441835	1.74	0.010264	1.70926	0.0976059	0.979078	0.188181	0.680644
Os01g0192300|mRNA|AK062109|CDS+3'UTR	2.27301	0.891855	1.12126	0.735209	1.48466	3.61957	0.703615	2.35079	0.280932	0.108947	0.307917	-0.649	0.368295	0.703233	0.858489	-0.14674	0.0143463	-3.02475
Os01g0192300|mRNA|AK062458|CDS+3'UTR	1.50469	1.10286	0.861784	0.906735	1.41781	4.15917	0.16493	8.47896	0.143004	0.294375	0.0705198	-0.543	0.206983	0.914628	0.951327	-0.123447	0.00427148	-2.65043
Os01g0192300|mRNA|AK102403|CDS+3'UTR	2.09974	0.790822	1.1865	0.717497	1.93769	3.73629	0.842813	2.65173	0.202587	0.17471	0.460964	-0.482	0.171145	1.06215	0.792582	0.214291	0.0074586	-2.776
Os01g0192600|mRNA|AK100731|CDS+3'UTR	0.747044	0.708444	1.02047	1.05994	1.00953	0.848176	0.990555	1.09675	1.15428	0.870732	0.0276089	0.516	0.12079	0.347069	0.115642	0.518777	0.0968578	0.462654
Os01g0192900|COMBINER_EST|CI458827|1	10.0076	1.54723	0.423375	0.245356	0.470458	1.78794	0.623713	2.57654	1.32866	0.752638	0.0256905	-3.61	0.160011	-2.10114	0.22208	-1.63416	0.130234	-1.97636
Os01g0193400|mRNA|AK069948|CDS+3'UTR	1.26533	1.05945	0.989533	1.20072	0.911662	1.01058	0.72731	1.49859	0.664303	0.662106	0.685881	-0.0871	0.213204	-0.270538	0.750895	-0.149292	0.0113306	-0.803889
Os01g0193400|mRNA|AK099271|CDS+3'UTR	1.15796	1.04554	0.943205	1.13347	0.818124	0.956443	1.6509	1.70799	0.693529	0.630867	0.648685	-0.0897	0.151035	-0.314845	0.076156	0.609864	0.0126882	-0.734198
Os01g0193400|mRNA|AK107005|CDS+3'UTR	1.28011	1.01057	1.07321	0.989543	0.925853	0.988441	1.03005	2.28485	0.677871	0.463859	0.507419	-0.142	0.271353	-0.249676	0.410751	0.431692	0.0227901	-1.0203
Os01g0193500|COMBINER_EST|CI429689|6	1.02491	0.858701	0.897663	0.975695	0.880808	0.920428	1.65495	1.06468	1.1999	1.35476	0.985292	-0.00349	0.752141	-0.0592241	0.214194	0.500741	0.0795648	0.442614
Os01g0193600|mRNA|AK068784|CDS+3'UTR	1.00691	1.1769	0.993136	1.14315	0.774317	0.712832	0.982057	0.665949	2.04048	2.47308	0.873541	-0.0309	0.0355045	-0.551151	0.255449	-0.428785	0.00690464	1.04514
Os01g0193900|mRNA|AK064472|CDS+3'UTR	1.26168	1.16648	0.798133	0.826183	0.500019	0.582806	1.07036	0.934261	1.56086	1.76424	0.0203516	-0.579	0.00287336	-1.16818	0.356812	-0.278754	0.0567924	0.451941
Os01g0193900|mRNA|AK110899|CDS+3'UTR	0.570556	1.00014	0.812657	0.993763	0.999861	1.03856	0.761938	1.70814	2.75455	2.13303	0.50635	0.251	0.261424	0.431869	0.325228	0.594765	0.0100378	1.68204
Os01g0194000|mRNA|AK058353|CDS+3'UTR	0.710015	1.22302	1.09811	0.717456	0.575937	0.444149	0.999003	1.79959	1.44541	1.001	0.865312	-0.0702	0.0667742	-0.881639	0.315048	0.524926	0.382132	0.368272
Os01g0194000|mRNA|AK071994|CDS+3'UTR	0.682616	1.22981	1.15928	0.888516	0.844515	0.542184	1.14051	1.79731	1.12547	0.862232	0.708156	0.148	0.350419	-0.437267	0.211097	0.643965	0.791335	0.104548
Os01g0194200|mRNA|AK073282|CDS+3'UTR	0.855655	1.00862	1.03497	1.05258	0.618706	0.49241	0.991457	0.451762	1.85883	1.43688	0.378268	0.168	0.0241051	-0.75111	0.360683	-0.47311	0.0219142	0.814928
Os01g0194300|mRNA|AK120715|CDS+3'UTR	1.05017	0.952223	1.37498	1.20085	0.854448	0.814555	1.30592	0.793272	0.921487	1.29037	0.102268	0.362	0.174419	-0.261425	0.946193	0.0254755	0.625908	0.124909
Os01g0194300|mRNA|AY323485|CDS+3'UTR	0.985576	0.850712	1.63529	1.15549	0.807186	0.767079	1.47353	0.809132	1.01464	1.3418	0.0767528	0.586	0.264369	-0.21868	0.551273	0.253972	0.194016	0.349674
Os01g0194600|mRNA|AK101203|CDS+3'UTR	0.800992	1.0401	0.894382	1.11033	1.00412	0.995897	1.24808	1.89862	0.82834	0.679708	0.609959	0.127	0.547751	0.131711	0.0914094	0.754041	0.283686	-0.282649
Os01g0194600|mRNA|AK102031|CDS+3'UTR	0.786809	0.96793	0.951727	1.23231	1.09932	1.03313	1.8504	1.88377	0.832258	0.702536	0.241699	0.311	0.196995	0.28829	0.0135569	1.0972	0.405927	-0.190657
Os01g0195000|mRNA|AK105663|CDS+3'UTR	0.898425	0.97111	0.788706	1.1167	1.02975	1.11849	0.900109	1.07062	0.728664	1.04044	0.978358	0.00681	0.27609	0.200336	0.806825	0.0717182	0.697543	-0.101329
Os01g0195100|mRNA|AK121095|UTR	1.22151	1.00978	1.19481	0.990312	0.935904	0.885088	1.54421	1.25111	0.27796	0.225959	0.888968	-0.03	0.187601	-0.287193	0.326818	0.323682	0.0006354	-2.14781
Os01g0195200|mRNA|AK105501|CDS+3'UTR	1.06749	1.45945	0.931503	1.05922	0.582792	0.628805	1.01835	0.722348	0.981976	1.23895	0.224767	-0.33	0.0104993	-1.04396	0.181795	-0.541323	0.519974	-0.178389
Os01g0195400|COMBINER_EST|CI209558|6	0.506107	1.63261	0.404475	0.962593	2.82274	0.84223	0.931978	1.22378	1.34193	1.03886	0.52181	-0.543	0.442461	0.762346	0.730046	0.232512	0.590036	0.37731
Os01g0195500|mRNA|AK070619|CDS+3'UTR	0.931004	0.888511	1.03935	1.05537	1.08495	0.96214	0.812128	0.902103	1.05806	1.05221	0.242733	0.204	0.358658	0.167815	0.757452	-0.0875893	0.232782	0.21426
Os01g0195700|COMBINER_EST|CI166639|6	1.07936	2.22892	0.303738	0.33502	0.330184	0.444427	2.03208	1.33005	1.60673	0.926473	0.00557191	-2.28	0.0108224	-2.01758	0.868759	0.0839601	0.526489	-0.346285
Os01g0196300|mRNA|AK102964|CDS+3'UTR	1.18168	1.83191	0.909324	1.25171	0.568422	0.387845	0.685291	0.478962	1.09972	1.69906	0.220351	-0.464	0.00910442	-1.6478	0.0182721	-1.36071	0.78043	-0.106159
Os01g0196400|COMBINER|CI215909|6	0.924583	0.910255	0.893763	1.08965	0.906853	0.970746	1.11758	1.18812	1.03014	1.23466	0.58792	0.105	0.840582	0.0324445	0.271753	0.328919	0.170649	0.297868
Os01g0196500|COMBINER_EST|CI241765|6	0.909602	0.804679	0.78648	0.935762	1.01121	0.988915	1.65655	1.3787	1.04793	1.01876	0.983815	0.00395	0.235525	0.225104	0.037561	0.820853	0.173541	0.272282
Os01g0196600|mRNA|AK101742|CDS+3'UTR	1.15369	1.25982	0.619729	0.942449	1.21924	1.06107	1.385	0.916442	0.771385	0.7557	0.0711601	-0.658	0.647564	-0.0839882	0.780551	-0.0977349	0.0149171	-0.659032
Os01g0196600|mRNA|U25430|CDS+3'UTR	1.00127	1.01472	0.913168	0.998732	1.25053	1.19161	1.34263	0.918498	0.640502	0.629062	0.638182	-0.0779	0.139852	0.276271	0.680965	0.13975	0.0123821	-0.667182
Os01g0196800|mRNA|AK072341|CDS+3'UTR	0.362383	0.305618	0.705132	0.718709	0.836815	1.23348	1.66218	2.13652	2.17376	1.19501	0.00341942	1.1	0.00430686	1.61016	0.00064371	2.50148	0.00360707	2.27591
Os01g0197100|COMBINER_EST|C97895|6	1.40472	1.18461	0.469702	1.2773	0.80751	0.844163	0.597844	0.428492	1.38174	1.25696	0.252406	-0.736	0.0220924	-0.643773	0.0100164	-1.34975	0.872971	0.0308666
Os01g0197200|COMBINER_EST|Os01g0197200|8	0.823001	0.843135	1.07772	1.02789	1.18224	1.07384	1.20609	0.676912	0.97287	0.945919	0.0874294	0.337	0.0510025	0.435754	0.771855	0.117286	0.250568	0.203653
Os01g0197400|mRNA|AK102992|CDS+3'UTR	1.30439	1.22376	1.07384	0.93124	0.738586	0.843004	0.645977	0.777979	1.51643	1.4078	0.115502	-0.337	0.0161424	-0.679121	0.0340915	-0.833665	0.257569	0.209718
Os01g0197500|COMBINER_EST|CI348749|6	0.979719	0.810888	1.03959	1.106	1.11221	1.0207	0.850349	0.918259	1.03725	0.966739	0.212116	0.267	0.233356	0.257489	0.966281	-0.0124574	0.412045	0.167971
Os01g0197600|COMBINER_EST|CI563291|6	1.00433	1.20283	0.563251	0.458176	0.995686	2.91067	1.23033	0.509744	1.85228	0.598362	0.00606719	-1.11	0.344878	0.631222	0.395804	-0.472888	0.924598	-0.0621391
Os01g0197700|COMBINER_EST|Os01g0197700|8	0.804891	1.58329	1.06152	0.74053	2.17238	4.71269	1.71061	0.942048	0.646066	0.646047	0.45903	-0.349	0.0567204	1.50302	0.752643	0.169296	0.106564	-0.805161
Os01g0197900|mRNA|AK105570|CDS+3'UTR	1.04158	0.789605	0.603245	0.590278	0.413665	1.17121	0.960078	1.97196	1.10397	1.21319	0.044153	-0.604	0.548532	-0.381719	0.247266	0.601439	0.177949	0.351762
Os01g0198000|mRNA|AK064209|CDS+3'UTR	2.50747	1.1215	0.855048	0.802872	0.891663	2.94409	1.19017	2.16392	0.849932	0.88031	0.0863343	-1.02	0.951569	-0.0496354	0.912704	-0.063425	0.10187	-0.95508
Os01g0198100|mRNA|AK119908|5'UTR+CDS	1.25783	0.775472	0.725471	1.90677	0.722227	1.58904	0.594795	1.07152	1.20901	0.933254	0.687262	0.252	0.828061	0.117301	0.527815	-0.306978	0.761789	0.105046
Os01g0198200|mRNA|AK060271|CDS+3'UTR	0.987843	0.921765	1.01231	1.06447	0.940424	0.86046	1.12812	0.909577	1.03351	1.08541	0.470802	0.121	0.619109	-0.0851302	0.774092	0.0861821	0.390918	0.150479
Os01g0198200|mRNA|AK099617|CDS+3'UTR	0.847276	0.981484	1.03123	1.08235	1.01887	0.929143	0.955409	0.939704	1.205	1.11392	0.273094	0.212	0.616963	0.0934973	0.847069	0.055264	0.119443	0.34537
Os01g0198200|mRNA|AK103403|CDS+3'UTR	0.935263	1.00421	1.00991	1.13493	0.995812	0.872586	0.679758	0.904712	1.17089	1.13875	0.42674	0.144	0.753048	-0.0560923	0.355535	-0.305438	0.180438	0.252782
Os01g0198500|mRNA|AK108464|CDS+3'UTR	1.19337	0.697717	1.17184	1.25847	0.622545	0.828468	1.07275	1.55602	0.932188	0.798388	0.265449	0.412	0.381232	-0.345492	0.2788	0.501709	0.817374	-0.0809493
Os01g0198900|mRNA|AK060553|CDS+3'UTR	1.16172	1.8429	1.26195	1.00806	0.992009	0.976227	0.461646	1.60876	0.286493	0.510505	0.286532	-0.376	0.115507	-0.572266	0.323687	-0.76372	0.010486	-1.93584
Os01g0198900|mRNA|AK069974|CDS+3'UTR	1.02951	1.77505	1.23096	1.00703	0.892944	0.993018	0.6522	1.91207	0.452379	0.790664	0.452019	-0.28	0.186551	-0.521645	0.68399	-0.275651	0.0558418	-1.17654
Os01g0198900|mRNA|AK099171|CDS+3'UTR	1.09656	1.76603	1.15545	1.03602	0.944373	0.965228	0.523938	1.49654	0.278732	0.498505	0.30393	-0.347	0.136281	-0.543561	0.339845	-0.652194	0.0117042	-1.90043
Os01g0199100|COMBINER_EST|Os01g0199100|8	0.415936	0.31898	1.00118	1.09116	0.998824	1.26463	1.1438	0.95662	1.18241	0.850605	0.00205617	1.52	0.00275703	1.62552	0.00530676	1.52194	0.00610796	1.46116
Os01g0199400|mRNA|AK068509|CDS+3'UTR	1.15434	1.17371	0.942039	0.947256	0.977346	1.49849	0.866267	1.47049	0.922371	1.02318	0.110283	-0.301	0.844103	0.0561495	0.908054	-0.0444846	0.179557	-0.260835
Os01g0199400|mRNA|AK070748|CDS+3'UTR	1.17324	1.11335	0.736395	0.769201	0.812377	1.26953	1.0829	1.24581	0.923444	0.915032	0.0170126	-0.603	0.572401	-0.170444	0.935156	0.0232882	0.110507	-0.314208
Os01g0199700|COMBINER_EST|Os01g0199700|8	0.254057	0.550789	0.657858	0.634742	0.892216	1.24339	3.37012	8.92681	1.12081	1.93867	0.142005	0.789	0.0343318	1.49347	0.00269749	3.87407	0.0201884	1.9784
Os01g0199900|mRNA|AK068172|CDS+3'UTR	1.03634	1.18304	0.964934	1.09251	0.791406	0.657502	0.940315	0.690803	1.86377	1.83028	0.565157	-0.109	0.0326411	-0.618221	0.201536	-0.458219	0.0121532	0.738146
Os01g0200000|mRNA|AK067737|CDS+3'UTR	1.04448	0.770042	0.805684	0.779778	1.01411	1.15098	0.986082	1.40858	1.03657	0.970669	0.456963	-0.178	0.303147	0.268645	0.309879	0.394117	0.506591	0.161542
Os01g0200100|COMBINER_EST|Os01g0200100|8	0.981903	0.789819	0.802458	0.975481	1.01843	0.835971	1.84086	2.36484	1.2161	1.23981	0.976111	0.00672	0.767386	0.0673132	0.0118787	1.24444	0.0658559	0.479562
Os01g0200300|mRNA|AK112091|CDS+3'UTR	1.56621	0.499116	1.18961	0.860595	1.16199	2.66507	0.687993	1.35096	0.46319	0.43852	0.775015	0.195	0.260169	0.993022	0.863936	0.124863	0.192478	-0.972164
Os01g0200300|mRNA|AY559050|5'UTR+CDS	0.999403	0.897712	0.894764	1.08505	1.01519	1.63395	1.80385	1.0006	0.968631	0.936663	0.774449	0.0569	0.208898	0.443326	0.256401	0.504238	0.962354	0.00807851
Os01g0200400|mRNA|AK070272|CDS+3'UTR	0.992676	1.21547	0.768096	1.08224	0.95779	0.824824	1.00738	0.659817	1.8789	1.52675	0.350078	-0.269	0.198464	-0.305487	0.272933	-0.430085	0.0447692	0.624719
Os01g0200400|mRNA|AK104558|CDS+3'UTR	1.02702	1.29456	0.793224	1.09005	0.973693	0.86758	0.963172	0.628448	1.39403	1.24352	0.286114	-0.31	0.178947	-0.327157	0.171949	-0.567595	0.397278	0.191387
Os01g0200500|mRNA|AK068290|CDS+3'UTR	1.03062	0.970294	1.06879	1.04058	0.969202	0.90897	0.830372	0.691857	1.11828	1.04759	0.635854	0.0767	0.584536	-0.0914135	0.2144	-0.399813	0.50739	0.114181
Os01g0200600|mRNA|AK108873|CDS+3'UTR	0.569028	0.810536	1.31388	1.23375	0.645377	0.623357	1.6736	0.366814	5.0873	3.58513	0.0199662	0.907	0.698839	-0.0985875	0.805966	0.206278	0.00109324	2.6527
Os01g0200600|mRNA|AY339374|CDS+3'UTR	0.546678	0.744675	1.43294	1.29567	0.766974	0.771799	2.27278	0.545338	5.41014	3.54895	0.00879628	1.09	0.285694	0.27005	0.336759	0.803116	0.0010565	2.77981
Os01g0200700|mRNA|AF001396|CDS+3'UTR	0.879068	1.06537	1.17134	0.990188	1.00991	0.907485	0.815708	0.9634	1.76248	1.2943	0.478692	0.154	0.937292	-0.015614	0.680852	-0.126534	0.0590105	0.642188
Os01g0200700|mRNA|AF147786|CDS+3'UTR	0.881101	1.11759	1.00499	0.995031	0.905575	0.875798	0.891155	1.05687	1.79968	1.25107	0.956484	0.0111	0.465137	-0.1561	0.918388	-0.032115	0.095844	0.59656
Os01g0200700|mRNA|AK058313|CDS+3'UTR	1.09823	1.61189	1.24735	1.18074	0.910557	0.889396	0.615014	0.773491	1.1067	0.799716	0.622695	-0.133	0.0886862	-0.564106	0.0422687	-0.947891	0.175983	-0.50005
Os01g0200700|mRNA|AK120350|CDS+3'UTR	0.907497	1.09768	1.05419	1.03224	0.903806	0.879697	0.757962	0.968769	1.55975	1.11499	0.736542	0.0637	0.413305	-0.16263	0.500482	-0.22	0.187098	0.401963
Os01g0201000|COMBINER_EST|C22410|7	0.856112	0.76982	0.92726	1.01346	0.881841	0.986715	1.20511	1.34268	1.05974	1.1289	0.192647	0.256	0.299335	0.200416	0.0677795	0.647911	0.0599855	0.430086
Os01g0201100|COMBINER_EST|CI559991|0	0.653808	0.844375	0.938583	1.327	0.95416	0.873637	1.2211	1.04804	1.07652	1.18509	0.0953721	0.587	0.220753	0.297256	0.103212	0.606492	0.0452973	0.604244
Os01g0201200|mRNA|AK069537|CDS+3'UTR	0.999082	0.918529	1.01628	0.998774	0.635768	0.661438	1.13602	1.00092	1.5088	1.68792	0.658497	0.0727	0.0235103	-0.562911	0.595678	0.154619	0.012622	0.736285
Os01g0201400|mRNA|AK070397|CDS+3'UTR	1.13111	0.983933	0.74512	1.00167	0.923286	1.12686	1.55028	1.49597	0.998337	0.831952	0.26963	-0.288	0.814727	-0.0486083	0.113274	0.529618	0.334436	-0.2111
Os01g0201600|mRNA|AK073568|CDS+3'UTR	0.712454	0.620245	1.09092	1.12365	0.91666	0.712115	1.62799	0.487053	1.48623	1.09751	0.0116792	0.736	0.253874	0.281431	0.541144	0.421731	0.0161048	0.942056
Os01g0201700|mRNA|AK108568|CDS+3'UTR	1.25289	1.07184	0.731352	0.970698	1.05105	1.32822	1.03019	0.422775	0.504614	0.509362	0.110053	-0.46	0.899401	0.0279851	0.175739	-0.812238	0.00256557	-1.19267
Os01g0201700|mRNA|AY553724|CDS+3'UTR	1.00404	0.98905	0.458001	0.995977	1.33662	1.75041	1.26088	1.19894	0.428847	0.789028	0.263712	-0.561	0.0406651	0.618179	0.305343	0.303133	0.0946229	-0.776624
Os01g0201700|mRNA|L37528|CDS+3'UTR	1.41601	1.22237	0.756222	1.01328	0.972378	1.10122	0.99091	0.389523	1.00917	0.834557	0.0607745	-0.588	0.126042	-0.346411	0.0993606	-1.08245	0.0586869	-0.519627
Os01g0201800|COMBINER|AU100708|6	0.547194	0.671545	0.856326	0.78298	1.19743	1.05108	1.03262	3.15859	0.968407	1.26475	0.0827479	0.434	0.0112645	0.888064	0.0529051	1.57496	0.0212418	0.868431
Os01g0201900|mRNA|AK106359|CDS+3'UTR	0.734005	0.853568	0.897456	1.11426	1.28851	1.20045	1.18786	1.50623	0.578378	0.812879	0.169578	0.337	0.0202584	0.651921	0.054751	0.756934	0.447359	-0.207121
Os01g0202300|COMBINER|CI356036|6	0.989481	1.51224	0.547474	0.871769	1.01063	0.836741	1.094	2.33723	0.981246	1.43029	0.0853295	-0.824	0.222745	-0.411663	0.471445	0.386489	0.896104	-0.0462213
Os01g0202500|COMBINER_EST|CI026916|0	1.17826	0.331003	1.17188	1.16556	0.53688	0.336297	0.857956	0.627848	1.6157	1.71505	0.254472	0.904	0.485993	-0.555544	0.747087	0.232947	0.10893	1.41442
Os01g0202800|COMBINER_EST|CI119261|6	0.951393	0.847282	1.00092	1.11562	0.999081	0.761868	1.12109	0.970419	2.37165	2.00454	0.235125	0.235	0.855413	-0.0413704	0.472069	0.216279	0.00260684	1.28007
Os01g0202900|COMBINER_EST|Os01g0202900|8	0.233185	0.36344	0.965727	1.10558	1.22373	1.03549	0.352657	1.23585	0.733052	1.03659	0.00331098	1.83	0.00290153	1.95113	0.153561	1.18125	0.0096202	1.58224
Os01g0203000|mRNA|AK067471|5'UTR+CDS	0.910536	1.01438	0.985824	0.905726	1.08194	0.981027	1.63398	1.25139	1.0297	0.947401	0.887756	-0.0244	0.577266	0.100297	0.116082	0.573265	0.823724	0.039444
Os01g0203100|COMBINER|CI213548|6	0.902152	0.878048	1.00215	0.997859	1.32381	1.35232	1.46821	1.70915	0.632122	0.879736	0.316441	0.168	0.0177797	0.588158	0.0319161	0.831763	0.329184	-0.255198
Os01g0203300|mRNA|AK106329|CDS+3'UTR	1.12444	0.963033	0.763963	1.18577	0.908461	0.810816	1.03839	0.887881	1.57378	1.49782	0.673222	-0.129	0.195435	-0.277964	0.699218	-0.116044	0.0329201	0.561114
Os01g0203400|mRNA|AK120469|CDS+3'UTR	1.04614	1.03168	2.4148	1.16988	0.824363	0.556906	0.653553	0.94828	0.969292	1.05325	0.163573	0.694	0.0734418	-0.616608	0.267312	-0.400157	0.809875	-0.0401144
Os01g0203800|mRNA|AK100265|CDS+3'UTR	0.996977	1.00193	0.659129	0.934773	0.785047	1.21524	1.02608	1.40599	0.998077	1.19548	0.211187	-0.349	0.90877	-0.0331564	0.423775	0.265158	0.509585	0.128203
Os01g0203800|mRNA|AK101527|CDS+3'UTR	0.9563	0.969101	0.6581	1.03188	0.85901	1.1467	1.0955	1.42692	0.931627	1.14298	0.462803	-0.224	0.84489	0.0439916	0.256343	0.377121	0.615542	0.100184
Os01g0204000|mRNA|AK067829|CDS+3'UTR	0.529526	0.44606	0.609374	0.652842	1.20377	0.905559	1.32234	1.50483	1.14676	1.10429	0.0998242	0.376	0.00928141	1.10318	0.00376836	1.53731	0.00269499	1.2113
Os01g0204000|mRNA|AK101188|CDS+3'UTR	0.507693	0.444198	0.70582	0.734099	1.29366	1.08733	1.34726	1.42497	1.18875	0.919683	0.0223956	0.6	0.00245428	1.32048	0.003168	1.54483	0.00659991	1.13868
Os01g0204000|mRNA|AK101572|CDS+3'UTR	0.525874	0.435607	0.556397	0.628001	1.1727	0.957561	1.58496	1.55477	1.11938	1.04432	0.18011	0.305	0.00579278	1.14669	0.00227682	1.71363	0.00346139	1.17569
Os01g0204900|COMBINER_EST|Os01g0204900|8	2.10233	2.25874	0.896239	0.989365	0.33924	0.497866	0.856192	1.32169	1.69864	1.01075	0.00184508	-1.21	0.00082179	-2.40665	0.0313595	-1.03456	0.0808882	-0.733852
Os01g0205100|mRNA|AK121987|CDS+3'UTR	1.42383	1.42324	0.976164	1.11013	0.80098	0.763064	1.02442	0.821392	0.966266	1.1064	0.0499271	-0.452	0.0049846	-0.864622	0.0799798	-0.634005	0.0516968	-0.461293
Os01g0205200|mRNA|AK110817|CDS+3'UTR	0.956775	1.85347	1.06236	1.04518	0.899612	0.784122	0.892196	0.814566	1.29738	1.70908	0.418642	-0.338	0.15976	-0.664978	0.186251	-0.643472	0.710043	0.161169
Os01g0205300|COMBINER_EST|Os01g0205300|8	1.11037	2.09309	0.489262	0.9006	0.756878	0.785634	2.04668	0.798384	1.2362	1.62658	0.0692132	-1.2	0.0560235	-0.983307	0.693152	-0.254117	0.802597	-0.104459
Os01g0205500|mRNA|AK067763|CDS+3'UTR	1.24496	1.40059	1.02515	0.975463	1.08868	1.09897	0.96083	0.686385	0.683156	0.82397	0.0685846	-0.401	0.165482	-0.271703	0.080237	-0.701348	0.0136836	-0.815595
Os01g0205600|mRNA|AK067719|CDS+3'UTR	1.01455	0.882455	1.29047	1.02971	1.21894	0.985663	0.844041	1.36565	0.642171	0.781091	0.230944	0.285	0.345678	0.212184	0.63167	0.182272	0.101799	-0.417919
Os01g0205700|mRNA|AK099863|CDS+3'UTR	0.650603	0.725432	1.10978	1.04704	0.810049	0.955076	1.234	0.912467	2.26792	1.81318	0.01619	0.65	0.120423	0.356503	0.0993117	0.627213	0.00166942	1.56157
Os01g0205900|mRNA|AK060687|CDS+3'UTR	2.38318	1.48738	0.962642	1.37155	1.47499	0.716287	0.512885	0.445492	0.476992	1.03881	0.106308	-0.712	0.142211	-0.873178	0.00339785	-1.97774	0.0486988	-1.41935
Os01g0205900|mRNA|AK105932|CDS+3'UTR	1.32593	0.841994	0.766361	0.99249	1.20402	0.639365	1.41274	0.596282	1.90828	1.00757	0.421551	-0.277	0.569959	-0.268158	0.72164	-0.20316	0.420504	0.392133
Os01g0206200|mRNA|AK102840|CDS+3'UTR	1.01416	1.1015	1.06035	1.04187	0.892315	0.854313	0.927576	0.638013	1.08857	0.986033	0.960525	-0.00802	0.151668	-0.275647	0.216718	-0.458281	0.869259	-0.0288086
Os01g0206300|COMBINER_EST|Os01g0206300|8	2.21377	0.945444	0.784778	0.847434	1.20411	5.25795	0.917888	1.0577	1.5362	0.556578	0.154208	-0.827	0.427431	0.798447	0.313928	-0.554122	0.414672	-0.645773
Os01g0206600|COMBINER|CI237763|6	0.613238	0.606871	1.05373	1.11938	1.07907	1.12821	1.11929	0.892545	0.802159	0.949014	0.00562338	0.832	0.00515613	0.854921	0.0584321	0.712302	0.0430739	0.51624
Os01g0206600|COMBINER|CI410052|x	0.815141	0.776023	1.05862	1.13485	0.944623	0.895134	1.2339	0.838525	1.27896	1.2785	0.0402169	0.463	0.24138	0.209347	0.324343	0.354927	0.0117821	0.685063
Os01g0206700|mRNA|AK065589|CDS+3'UTR	1.46744	1.30601	0.891443	0.9325	0.791387	1.16763	1.07239	1.65923	0.492517	0.478103	0.020771	-0.603	0.113784	-0.526215	0.881395	-0.053565	0.00090086	-1.51241
Os01g0206700|mRNA|AK069681|CDS+3'UTR	1.17612	1.05311	0.850636	0.949564	0.79567	1.12991	1.36556	1.39183	0.447165	0.488539	0.140414	-0.308	0.394753	-0.231124	0.304192	0.308891	0.00199653	-1.25164
Os01g0206700|mRNA|AK071552|CDS+3'UTR	1.308	1.16395	0.842647	0.989855	0.803471	1.18327	1.01025	1.45963	0.452551	0.489686	0.0742336	-0.434	0.259502	-0.339652	0.945707	-0.0230398	0.00135703	-1.39016
Os01g0206700|mRNA|BT014686|CDS	1.29566	1.12766	0.800587	0.915215	0.758937	1.09264	1.18556	1.62572	0.447639	0.483757	0.0500419	-0.498	0.181765	-0.408574	0.549456	0.199817	0.00154566	-1.37713
Os01g0206800|mRNA|AK100525|CDS+3'UTR	1.51874	1.21821	0.773145	1.06449	0.902106	0.939413	1.61061	1.3674	0.599317	0.592483	0.0811872	-0.584	0.0420825	-0.563219	0.687101	0.1257	0.00372677	-1.1907
Os01g0206800|mRNA|AY332472|CDS+3'UTR	1.16792	0.984643	0.987854	1.30877	1.04449	1.01229	0.754139	1.40542	0.715829	0.649081	0.726513	0.0845	0.743262	-0.0605907	0.890736	-0.058857	0.0243478	-0.653728
Os01g0207000|COMBINER_EST|Os01g0207000|8	0.394287	0.844137	0.884699	1.09347	0.867002	1.24545	0.914523	1.22054	1.32629	1.48153	0.154839	0.77	0.14444	0.848955	0.128473	0.872873	0.0425602	1.28081
Os01g0207200|mRNA|AK103341|CDS+3'UTR	0.991284	1.4251	0.682037	0.883478	0.786836	0.871517	1.00879	1.98781	1.41476	1.45327	0.090571	-0.615	0.103903	-0.521349	0.60279	0.252688	0.327656	0.270713
Os01g0207300|COMBINER_EST|CI253280|6	0.596813	0.94548	0.938565	1.05766	2.0198	1.76554	1.16056	1.49544	0.274124	0.250486	0.23093	0.407	0.0112669	1.32993	0.081559	0.810457	0.00686329	-1.51938
Os01g0207400|mRNA|AK109337|CDS+3'UTR	0.572342	0.667052	0.824238	0.687738	1.16406	1.21135	2.31576	3.10641	0.859065	1.25641	0.211773	0.285	0.0056787	0.942482	0.00143321	2.11796	0.0476569	0.749663
Os01g0207500|mRNA|AK073127|CDS+3'UTR	0.87371	0.808001	0.762741	0.620898	0.590502	1.78282	1.30567	2.7123	1.14454	2.1722	0.197351	-0.288	0.655241	0.288259	0.0502358	1.16333	0.0720585	0.908137
Os01g0207600|COMBINER_EST|Os01g0207600|8	0.526146	1.33969	0.779311	0.719894	0.581757	1.26676	1.33607	1.48425	0.9454	1.05775	0.763034	-0.165	0.963165	0.0321004	0.217711	0.746146	0.649776	0.252282
Os01g0207700|COMBINER_EST|Os01g0207700|8	0.250242	0.302076	0.731418	0.913351	0.975475	1.02514	1.57329	1.13903	1.68507	1.11472	0.00197348	1.57	0.00059748	1.86281	0.00121339	2.28361	0.00140254	2.31755
Os01g0207900|COMBINER_EST|Os01g0207900|8	0.362704	0.30448	0.992101	1.01099	0.883969	1.00796	0.855108	1.9852	1.35617	1.32417	0.0009019	1.59	0.00151977	1.50611	0.0122381	1.97109	0.00041995	2.01167
Os01g0208000|mRNA|AK108020|CDS+3'UTR	0.207223	0.465789	0.88207	0.627603	0.982745	1.01756	1.29264	1.28917	1.63232	1.32128	0.0605489	1.26	0.0213567	1.6865	0.00894537	2.05488	0.00926485	2.24093
Os01g0208400|mRNA|AK105750|CDS+3'UTR	1.12895	1.16797	1.29044	1.39786	1.22373	0.885776	0.586133	0.287209	0.320358	0.525576	0.214573	0.226	0.563757	-0.141347	0.0215041	-1.48476	0.00857627	-1.48463
Os01g0208600|mRNA|AB110166|CDS+3'UTR	1.29914	1.70145	1.27217	1.67096	1.10887	0.856839	0.512641	0.794049	0.758696	0.901818	0.914812	-0.0282	0.0696627	-0.609067	0.022583	-1.2205	0.0211377	-0.845911
Os01g0208600|mRNA|AK067713|CDS+3'UTR	1.1534	1.48897	1.04718	1.27812	1.07724	0.78341	0.803154	0.92049	0.809143	0.954947	0.465885	-0.18	0.121701	-0.51252	0.10094	-0.607996	0.0600271	-0.576128
Os01g0208600|mRNA|AK104676|CDS+3'UTR	1.06771	1.3603	1.08313	1.15386	1.0022	0.85461	0.943536	0.991185	0.861707	0.997801	0.609288	-0.108	0.147857	-0.38097	0.323652	-0.317538	0.149287	-0.37818
Os01g0208600|mRNA|AK120865|CDS+3'UTR	0.624631	1.35644	0.56498	1.87544	1.29115	0.917181	1.1739	0.783699	1.0903	0.909149	0.842008	0.161	0.632764	0.241517	0.909498	0.0593877	0.810757	0.113203
Os01g0208700|mRNA|AK066635|CDS+3'UTR	0.812965	1.3379	1.06409	1.09594	0.939769	0.899873	0.591801	0.933011	1.19143	1.24676	0.874263	0.0503	0.578218	-0.181533	0.297907	-0.489043	0.497788	0.224821
Os01g0208800|mRNA|AK109734|CDS+3'UTR	2.03129	9.94356	0.236339	0.30099	0.28638	0.422432	0.810594	1.23366	1.47066	2.14385	0.00945134	-4.07	0.0143613	-3.69168	0.0525287	-2.16808	0.199157	-1.33974
Os01g0209000|mRNA|AK103701|CDS+3'UTR	1.04489	1.09565	0.922599	0.957042	0.726118	0.75156	1.25306	0.66624	1.84712	1.61838	0.278761	-0.187	0.0251009	-0.534452	0.5968	-0.227783	0.0154616	0.692343
Os01g0209200|mRNA|AK103145|CDS+3'UTR	1.13879	0.965359	0.986895	1.01328	0.701134	0.854856	1.4458	0.896719	3.12126	2.87332	0.708221	-0.0683	0.0957792	-0.43756	0.753416	0.118978	0.00126273	1.5141
Os01g0209400|mRNA|AK103702|CDS+3'UTR	1.0208	1.09773	0.979626	0.966782	0.705766	0.714581	1.16711	0.891427	2.87225	2.39548	0.46678	-0.121	0.0206453	-0.575895	0.863131	-0.0535445	0.00228354	1.30914
Os01g0209500|mRNA|AK072686|CDS+3'UTR	0.314351	0.229965	0.750903	0.829423	1.47364	0.985271	1.02158	2.78183	1.46282	1.01495	0.00261194	1.55	0.00243315	2.16402	0.00705795	2.64845	0.00204059	2.18011
Os01g0209700|mRNA|AK108802|CDS+3'UTR	1.07096	0.956666	1.87609	0.871095	0.685709	0.71598	1.0453	0.544509	2.18827	1.07038	0.4774	0.337	0.0311495	-0.530667	0.354365	-0.424027	0.218785	0.596461
Os01g0209800|mRNA|AK061588|CDS+3'UTR	1.57269	1.75032	1.35373	1.60185	0.854893	0.745809	1.01652	0.545319	0.719829	0.983752	0.391823	-0.172	0.00415721	-1.05508	0.0385418	-1.15602	0.013937	-0.97938
Os01g0209800|mRNA|AK099094|CDS+3'UTR	1.00459	0.965366	1.78032	1.06533	0.590081	0.470636	1.18242	0.384319	1.13636	0.995428	0.190193	0.484	0.00989788	-0.902046	0.407647	-0.546819	0.541356	0.111024
Os01g0210300|mRNA|AK106937|CDS+3'UTR	0.976149	0.935158	1.19937	1.12576	1.02443	0.823842	0.859487	0.459988	2.04931	1.09713	0.137179	0.282	0.777495	-0.0565949	0.196056	-0.60362	0.147644	0.650211
Os01g0210400|COMBINER_EST|CI148526|6	1.19602	1.04569	1.02476	1.31837	1.26248	0.975837	0.795728	0.793592	0.230101	0.464449	0.802493	0.0557	0.961467	-0.01086	0.132522	-0.492939	0.012726	-1.77438
Os01g0210500|mRNA|AK068329|CDS+3'UTR	1.06282	2.11259	0.913468	0.862007	1.09607	0.949348	0.931498	0.997813	1.01436	1.00219	0.125077	-0.756	0.235486	-0.554781	0.197882	-0.636223	0.21794	-0.571595
Os01g0210500|mRNA|AK071702|CDS+3'UTR	0.882785	1.50155	0.963958	0.911725	1.08957	0.916188	0.907839	1.06117	1.23053	1.03739	0.399709	-0.296	0.566173	-0.204558	0.566347	-0.230214	0.937934	-0.0271754
Os01g0210500|mRNA|AK104322|CDS+3'UTR	0.810719	1.39341	0.985077	0.866075	1.058	0.966917	0.815313	1.01515	1.22858	1.10671	0.566911	-0.203	0.835399	-0.0715442	0.586097	-0.224387	0.701995	0.133691
Os01g0210600|mRNA|AK060099|CDS+3'UTR	1.32441	1.42828	1.02833	1.14457	0.972449	1.11936	0.969716	0.861589	0.960394	0.773054	0.10275	-0.342	0.0800454	-0.398627	0.0863021	-0.589459	0.0261886	-0.674642
Os01g0210600|mRNA|AK119774|CDS+3'UTR	1.22211	1.31758	0.980605	1.06098	0.927446	1.14764	0.970372	0.87846	1.01978	0.789909	0.116389	-0.315	0.190472	-0.298625	0.153685	-0.4588	0.0732693	-0.499623
Os01g0210700|mRNA|AK065938|CDS+3'UTR	0.863426	1.63837	0.52638	1.15818	1.26981	0.366013	0.800995	0.623069	3.1471	2.40115	0.332023	-0.607	0.344331	-0.802915	0.140422	-0.751539	0.0390788	1.20867
Os01g0210800|mRNA|AK069335|CDS+3'UTR	1.0191	0.981254	0.808203	0.965825	0.830352	1.03071	1.25475	0.976007	1.31143	1.47859	0.363456	-0.179	0.579635	-0.11228	0.635764	0.146181	0.045247	0.477681
Os01g0210900|mRNA|AK071150|CDS+3'UTR	0.729158	0.655024	0.745316	0.777666	0.958472	1.41006	1.07943	1.09943	2.29809	1.04333	0.426779	0.14	0.0448602	0.75032	0.0620988	0.656549	0.0605098	1.16385
Os01g0211200|COMBINER_EST|Os01g0211200|8	0.229653	0.487547	1.16899	0.99964	2.18526	1.7037	1.00036	6.61449	0.744345	0.64145	0.01769	1.69	0.00518768	2.52767	0.0375224	2.9425	0.0733382	1.04615
Os01g0211600|mRNA|AK060710|CDS+3'UTR	0.385343	0.660108	1.83645	1.02505	2.24718	1.40332	0.824711	8.01811	0.975563	0.741904	0.0316346	1.44	0.0117631	1.81598	0.102699	2.35012	0.0994949	0.75431
Os01g0211800|mRNA|AK100944|CDS+3'UTR	1.47748	1.16924	0.928059	1.07752	0.854976	0.857913	1.30518	1.68033	0.792174	0.743593	0.129299	-0.394	0.0337644	-0.617923	0.603945	0.172141	0.0180584	-0.776116
Os01g0212000|mRNA|AK063245|CDS+3'UTR	1.59609	1.43047	0.884519	1.01622	0.984038	0.9104	1.02699	1.42135	0.41625	0.450661	0.018721	-0.672	0.015553	-0.674833	0.348499	-0.322669	0.0005048	-1.80269
Os01g0212100|mRNA|AK065467|CDS+3'UTR	1.0032	1.03462	0.823792	1.34452	0.996807	0.598247	0.49428	0.254992	2.74001	2.14026	0.881239	0.0469	0.262423	-0.399757	0.016816	-1.5209	0.00373039	1.24913
Os01g0212100|mRNA|AK101456|CDS+3'UTR	0.947532	1.05537	1.08939	1.18548	0.787966	0.527451	0.839362	0.367188	1.30604	1.16845	0.32044	0.185	0.0757106	-0.633343	0.141855	-0.849021	0.150173	0.304895
Os01g0212400|mRNA|AK066468|CDS+3'UTR	1.24331	1.10491	1.26708	1.20478	1.17914	0.90505	0.604702	0.755508	0.90198	0.752079	0.660179	0.0761	0.437522	-0.182159	0.0444579	-0.794154	0.0556814	-0.508999
Os01g0212500|mRNA|AK120776|CDS+3'UTR	0.903764	0.810826	1.14062	1.408	1.90669	1.10648	1.40534	0.428303	0.902299	0.638491	0.0431521	0.566	0.0815043	0.762784	0.831372	-0.141929	0.512791	-0.173533
Os01g0212700|mRNA|AK108311|CDS+3'UTR	0.554738	0.792019	0.903413	1.17599	1.08848	0.775628	1.32835	0.918713	1.89154	1.26487	0.0820589	0.637	0.189195	0.471134	0.101086	0.73692	0.0198607	1.22253
Os01g0213000|COMBINER_EST|Os01g0213000|8	0.497983	0.961366	0.807941	0.841691	1.14766	1.74613	1.04019	1.26715	0.728518	1.48705	0.535027	0.253	0.0784779	1.03276	0.148967	0.730553	0.329353	0.589081
Os01g0213400|mRNA|AK068075|CDS+3'UTR	1.13093	1.35363	1.83191	1.17538	0.843914	0.457568	0.762451	0.588192	0.983957	1.0163	0.443145	0.246	0.0550376	-0.993559	0.0367187	-0.885634	0.161088	-0.307172
Os01g0213500|COMBINER_EST|CI426147|0	1.01452	0.639985	0.970383	1.09849	0.636748	0.98569	0.970216	1.07536	1.65493	1.43976	0.28389	0.358	0.94957	-0.0244517	0.37227	0.342145	0.0346551	0.93785
Os01g0213700|COMBINER_EST|Os01g0213700|8	0.337587	0.38093	0.76697	1.02711	0.972982	0.973603	1.99342	1.57905	2.67562	2.45117	0.00448662	1.31	0.00102271	1.44048	0.00079835	2.30668	9.875e-05	2.83621
Os01g0213800|mRNA|AB071805|CDS+3'UTR	0.709433	0.918614	0.709344	1.03383	0.898674	1.08561	1.89045	0.967275	1.87057	1.9404	0.775583	0.0851	0.263203	0.291051	0.151989	0.744231	0.00413661	1.23878
Os01g0214200|mRNA|AK061229|CDS+3'UTR	1.4495	1.03923	0.896051	1.12922	0.962253	0.743724	0.586705	0.733557	1.14712	1.36841	0.32714	-0.287	0.114934	-0.536871	0.043144	-0.903691	0.91015	0.029726
Os01g0214300|mRNA|AK060604|CDS+3'UTR	0.996298	0.921581	1.03714	1.05022	0.909971	0.899813	1.00372	0.980038	1.62161	1.52961	0.462253	0.123	0.616746	-0.0826211	0.858829	0.0497146	0.0115805	0.716881
Os01g0214400|COMBINER_EST|CI506475|0	0.893008	1.22241	0.98192	1.06821	0.834839	0.767474	1.01841	0.962848	1.62463	1.84565	0.903681	-0.0288	0.164693	-0.384358	0.809431	-0.0773873	0.0366664	0.728879
Os01g0214500|mRNA|AK062484|CDS+3'UTR	4.1652	0.633046	1.58162	0.733356	1.08793	4.65569	0.919181	3.13839	0.286117	0.336673	0.609619	-0.592	0.726497	0.470903	0.955916	0.0648375	0.077757	-2.38734
Os01g0214600|mRNA|AK103614|CDS+3'UTR	1.19033	2.2644	0.85159	1.12537	1.1918	1.15228	0.875316	0.387272	0.888598	0.83166	0.132759	-0.746	0.258251	-0.486433	0.0497781	-1.4956	0.0673249	-0.933413
Os01g0214800|mRNA|AK060120|CDS+3'UTR	1.03046	0.901821	1.11306	0.998001	1.24714	1.02941	1.002	0.787034	0.816848	0.751294	0.494544	0.129	0.290977	0.233122	0.704316	-0.118408	0.157056	-0.299306
Os01g0214800|mRNA|AK065001|CDS+3'UTR	0.930435	0.844735	1.25927	1.17737	1.40583	1.07477	1.16143	0.731345	0.815396	0.772151	0.0461258	0.458	0.0899866	0.471449	0.878372	0.0559874	0.376594	-0.16001
Os01g0214800|mRNA|AK069801|CDS+3'UTR	1.01314	1.0151	0.354705	1.98698	1.49298	1.17455	0.987029	0.477718	0.358817	0.412557	0.779375	-0.273	0.119535	0.384922	0.258289	-0.562534	0.00132009	-1.39824
Os01g0214800|mRNA|AK104740|CDS+3'UTR	1.03862	0.943221	1.51137	1.08446	1.33577	1.04012	0.962813	0.787564	0.831817	0.776724	0.186266	0.371	0.283984	0.25204	0.544453	-0.184772	0.139827	-0.300264
Os01g0214900|COMBINER_EST|Os01g0214900|8	0.639707	0.688222	1.05104	0.915442	1.29904	1.88683	2.58418	0.951437	1.25409	0.868033	0.0293159	0.564	0.00831391	1.23849	0.0782309	1.24073	0.0594261	0.653015
Os01g0215000|mRNA|AK100754|CDS+3'UTR	0.917479	2.04553	0.760813	2.86149	0.388227	0.495286	1.0178	8.83434	2.26321	0.982516	0.902394	0.107	0.025383	-1.64346	0.370123	1.13017	0.853968	0.122352
Os01g0215100|COMBINER_EST|Os01g0215100|8	0.978289	1.12848	0.915713	0.973135	0.938575	1.35582	1.59213	2.28198	0.938533	1.02219	0.407377	-0.155	0.706586	0.102501	0.0485436	0.859264	0.590397	-0.101283
Os01g0215500|mRNA|AK059318|CDS+3'UTR	0.931601	1.2754	0.861905	1.35452	1.11065	0.825004	0.879228	1.47742	0.945107	1.05808	0.970457	-0.0127	0.525997	-0.187427	0.876439	0.0643258	0.617623	-0.124368
Os01g0215500|mRNA|AK102384|CDS+3'UTR	0.864661	1.17828	0.888005	1.00666	0.998761	0.703582	1.00124	1.45321	0.954893	1.08809	0.699146	-0.0943	0.401892	-0.267943	0.498436	0.257073	0.954019	0.0141606
Os01g0215700|mRNA|AK059088|CDS+3'UTR	0.993148	0.876507	1.0069	1.0582	0.94578	0.692494	1.36827	0.38194	1.61428	1.25899	0.41915	0.146	0.421694	-0.205234	0.607883	-0.368073	0.0448566	0.611617
Os01g0215700|mRNA|AK061118|CDS+3'UTR	1.08306	1.13763	1.1732	1.31454	1.04397	0.957884	0.797137	0.434724	0.737166	0.600104	0.368316	0.162	0.389133	-0.150572	0.0721685	-0.915037	0.017867	-0.738899
Os01g0215700|mRNA|AK119598|CDS+3'UTR	1.04461	1.1065	1.14607	1.0377	0.91945	0.789005	1.08835	0.279979	0.963666	0.698517	0.902516	0.0206	0.121531	-0.336013	0.234991	-0.96172	0.163574	-0.390001
Os01g0215700|mRNA|AK119642|CDS+3'UTR	0.90914	0.845633	1.25098	1.35779	1.09994	0.796286	0.840993	0.371976	1.73674	1.32244	0.0230088	0.572	0.70008	0.0940538	0.233411	-0.648616	0.0212825	0.789456
Os01g0216000|mRNA|AK058429|CDS+3'UTR	0.747486	1.4487	1.04246	0.959269	5.02385	0.856151	1.30118	1.07325	0.922406	0.540477	0.886236	-0.0574	0.377184	0.994927	0.683245	0.183465	0.30064	-0.559549
Os01g0216000|mRNA|AK104443|CDS+3'UTR	0.235716	0.519795	1.00782	0.992237	1.05536	1.12068	1.30173	1.34384	0.769772	0.653754	0.0271213	1.51	0.022117	1.63549	0.0109248	1.91782	0.0876813	1.01909
Os01g0216300|mRNA|AK107557|CDS+3'UTR	0.96289	0.574667	0.947333	1.15972	1.75043	1.27412	1.1891	1.03854	0.412616	0.345447	0.202812	0.495	0.0473144	1.00548	0.180283	0.579094	0.0405247	-0.978417
Os01g0216400|COMBINER_EST|Os01g0216400|8	0.303754	0.584612	0.752236	1.14887	1.17052	0.870421	1.23576	0.738853	2.531	2.53826	0.0592121	1.14	0.037461	1.26021	0.0614113	1.18112	0.00265135	2.58851
Os01g0216500|COMBINER_EST|CI045833|0	0.263551	0.324326	0.980905	1.426	1.01947	1.27716	1.29649	1.62039	0.877965	0.824157	0.00188065	2.02	0.0010137	1.96454	0.00090868	2.30964	0.00143664	1.54078
Os01g0216700|COMBINER_EST|Os01g0216700|8	0.81575	0.747862	1.29388	0.999066	1.41562	1.40342	1.31176	0.770714	1.00094	0.87235	0.0582679	0.542	0.00586501	0.851665	0.37149	0.364367	0.209624	0.258642
Os01g0216900|COMBINER|CI279314|6	0.48784	1.12347	0.861958	1.17559	0.931541	0.940732	0.935694	1.063	1.38075	1.47142	0.414227	0.443	0.503785	0.338555	0.417189	0.429908	0.112872	0.945112
Os01g0217000|mRNA|AK070775|CDS+3'UTR	1.17295	1.43609	0.968768	1.03224	1.69952	1.42069	0.816104	0.121718	0.65819	0.802401	0.111035	-0.376	0.273397	0.259715	0.0912341	-2.04192	0.0178192	-0.836659
Os01g0217000|mRNA|AK105803|CDS+3'UTR	1.57799	1.77469	0.806836	1.55179	1.64251	1.10252	0.907016	0.386633	0.517968	0.712635	0.198919	-0.581	0.298518	-0.314475	0.0318062	-1.49871	0.00374507	-1.46174
Os01g0217100|mRNA|AK099424|CDS+3'UTR	0.709512	0.672134	0.924838	1.21291	0.788844	0.768159	1.2778	1.08127	4.76489	2.555	0.0412244	0.617	0.315223	0.172784	0.0426777	0.767333	0.00333668	2.33702
Os01g0217200|COMBINER_EST|Os01g0217200|8	0.966995	2.18798	1.03413	0.344684	0.427601	0.887986	0.838344	1.22267	1.68226	1.07294	0.154388	-1.28	0.107033	-1.23912	0.352261	-0.522765	0.83321	-0.114602
Os01g0217300|COMBINER_EST|Os01g0217300|8	0.399344	0.471056	0.858921	0.923037	1.20054	1.2318	1.30906	1.00287	1.1774	0.997143	0.00438196	1.04	0.0011627	1.48739	0.00717108	1.40149	0.00279292	1.3209
Os01g0217500|mRNA|AK063270|CDS+3'UTR	0.957958	1.99407	1.15072	1.05238	1.51361	0.94186	0.535706	1.04389	0.280481	0.319253	0.469697	-0.329	0.683023	-0.211087	0.169491	-0.886137	0.00684737	-2.2075
Os01g0217800|mRNA|AK100463|CDS+3'UTR	1.51569	1.25464	1.45301	1.30689	1.08618	0.920654	0.349648	0.639233	0.581238	0.738163	0.995797	-0.00103	0.0806764	-0.463624	0.0144208	-1.54443	0.00883875	-1.07402
Os01g0217900|COMBINER_EST|Os01g0217900|8	1.20094	1.06393	1.06795	1.44712	1.1522	0.939912	0.565962	0.657387	0.559616	0.614069	0.574022	0.137	0.568659	-0.11929	0.0273007	-0.889985	0.00569147	-0.947292
Os01g0218100|mRNA|AK068593|CDS+3'UTR	1.48321	1.11947	0.461743	0.559902	0.89328	2.57434	1.49108	4.40545	0.521929	0.682045	0.00478675	-1.34	0.711765	0.234923	0.163699	0.992053	0.0127455	-1.11084
Os01g0218200|COMBINER_EST|CI161364|6	0.873224	0.91365	0.505868	0.883567	0.904217	1.94517	1.09451	2.72475	1.53821	1.8162	0.270542	-0.418	0.255166	0.570249	0.127367	0.951137	0.00740207	0.904017
Os01g0218500|mRNA|AK072979|CDS+3'UTR	1.33713	1.70343	0.994645	1.10726	0.904576	1.00538	0.909717	1.03039	0.63278	0.78475	0.0612568	-0.524	0.0322034	-0.662262	0.0855205	-0.640454	0.00916412	-1.09875
Os01g0218500|mRNA|AK100491|CDS+3'UTR	1.07035	1.10523	0.743496	1.15232	0.790216	1.12995	1.24708	0.708107	0.854683	0.934274	0.440201	-0.233	0.44353	-0.202928	0.60247	-0.210919	0.148972	-0.283527
Os01g0218500|mRNA|AK108673|CDS+3'UTR	0.384584	0.873548	0.919227	0.373606	0.881118	1.08787	1.95078	1.63123	2.39849	1.37905	0.981716	0.0159	0.183014	0.756293	0.0230359	1.62184	0.0395014	1.64973
Os01g0218600|mRNA|AK100648|CDS+3'UTR	0.238887	0.509087	1.00054	0.999456	1.26901	1.43474	0.370373	0.853413	1.7184	1.54111	0.0237583	1.52	0.0113192	1.95205	0.30816	0.68899	0.00724528	2.22232
Os01g0218700|mRNA|AK063157|CDS+3'UTR	0.985259	1.28237	0.853589	0.852545	1.03701	1.04599	0.675602	1.46714	0.887668	1.01496	0.119941	-0.398	0.614186	-0.110042	0.727345	-0.175067	0.321847	-0.243934
Os01g0218700|mRNA|AK064992|CDS+3'UTR	0.984291	1.28011	1.01596	0.90567	1.0885	1.0592	0.725823	1.49441	0.842321	0.976086	0.339656	-0.227	0.766638	-0.0640569	0.821404	-0.108082	0.231466	-0.307952
Os01g0218800|mRNA|AK103664|CDS+3'UTR	0.952101	0.97685	0.970083	1.0237	0.872081	0.809037	1.67089	1.27309	1.42904	1.45362	0.766989	0.0473	0.263088	-0.199291	0.102545	0.596776	0.0197119	0.57965
Os01g0218800|mRNA|AK120836|CDS+3'UTR	0.894536	0.92501	1.08107	0.863353	0.763953	0.714881	1.20775	1.0952	1.42123	1.34227	0.667983	0.0869	0.122046	-0.299711	0.264569	0.338385	0.0185909	0.60253
Os01g0218900|mRNA|AK065476|CDS+3'UTR	1.39829	1.22382	0.99817	1.0004	0.968296	1.23038	1.23411	0.999602	0.784072	0.736484	0.0758778	-0.389	0.273794	-0.261217	0.452317	-0.23608	0.0106005	-0.783638
Os01g0219000|COMBINER_EST|Os01g0219000|8	1.05665	1.19983	1.00187	0.998136	0.684924	0.656601	1.386	0.751581	0.945031	1.15835	0.34648	-0.171	0.0110809	-0.747612	0.737613	-0.141698	0.616773	-0.105913
Os01g0219100|COMBINER_EST|Os01g0219100|8	0.99896	0.962596	0.830805	1.00104	1.42583	1.38844	1.80815	1.29457	0.525355	0.560847	0.584719	-0.105	0.0264777	0.520887	0.0967292	0.641745	0.00595179	-0.853228
Os01g0219200|mRNA|AK108579|CDS+3'UTR	1.24313	1.00731	0.813576	0.916177	0.882413	1.03175	1.52793	1.92974	0.886039	0.99274	0.126036	-0.374	0.317688	-0.229931	0.10179	0.617747	0.263371	-0.254779
Os01g0219300|mRNA|AK073193|CDS+3'UTR	1.1627	0.971145	0.361089	1.07907	0.973266	1.63002	0.803724	1.83217	0.54773	1.02747	0.268902	-0.768	0.488524	0.24528	0.708913	0.191548	0.251705	-0.5023
Os01g0219500|mRNA|AK106863|CDS+3'UTR	0.974126	0.719579	0.986086	1.01411	1.39881	0.935396	1.30724	1.12197	1.67361	0.74137	0.30114	0.256	0.212089	0.450222	0.150253	0.532572	0.438563	0.411912
Os01g0219500|mRNA|AK109524|CDS+3'UTR	1.18963	2.63968	0.330474	0.423288	0.384941	0.657347	0.8406	1.57014	2.8652	1.36932	0.00882431	-2.24	0.0272892	-1.81672	0.31352	-0.625243	0.798131	0.16061
Os01g0219600|COMBINER_EST|CI229978|6	0.913796	1.92701	0.634128	0.429939	0.761126	19.695	1.19233	1.09434	1.36667	0.829418	0.0452908	-1.35	0.428987	1.54483	0.649664	-0.216231	0.554621	-0.317734
Os01g0219900|mRNA|AK109722|CDS+3'UTR	0.302188	0.685042	0.931861	0.958672	0.897489	1.04311	2.13388	2.3301	2.17942	1.18429	0.0814864	1.05	0.0794328	1.08854	0.00612625	2.29305	0.032175	1.82009
Os01g0220000|COMBINER|CI255298|6	0.77738	1.03189	0.884404	0.969097	1.21408	0.874092	1.07254	0.856405	4.79775	2.4217	0.833481	0.0478	0.497362	0.201871	0.769197	0.0977077	0.0106537	1.9282
Os01g0220100|mRNA|AK103304|CDS+3'UTR	1.10686	1.02796	0.972801	1.11219	0.370235	0.493863	0.760762	0.400918	1.27847	1.26552	0.837713	-0.0363	0.00404201	-1.31878	0.0713877	-0.949678	0.178373	0.253946
Os01g0220200|COMBINER_EST|AU085939|6	0.970417	1.418	0.832501	0.899071	0.721399	0.754335	1.03049	1.23051	1.97403	2.23027	0.15429	-0.439	0.0564407	-0.669193	0.865678	-0.0589786	0.032578	0.838913
Os01g0220300|mRNA|AK105167|CDS+3'UTR	1.18487	1.33613	0.479182	1.21412	1.20461	1.14117	0.55144	0.408769	0.85605	0.876292	0.23123	-0.722	0.564287	-0.101856	0.00728308	-1.40608	0.0314496	-0.538771
Os01g0220400|mRNA|AK105221|CDS+3'UTR	0.913556	0.860473	1.2045	1.21636	0.967955	0.902284	0.796126	1.03311	1.21264	1.27378	0.0412132	0.449	0.648871	0.0759492	0.915476	0.0326452	0.0366864	0.487251
Os01g0220500|COMBINER_EST|AU090461|6	0.488107	1.01707	0.815776	0.707285	1.25472	1.31293	1.14484	6.12878	0.744134	0.983221	0.807225	0.108	0.106199	0.865239	0.0974726	1.91053	0.557339	0.279771
Os01g0220700|COMBINER_EST|Os01g0220700|8	0.244418	0.541404	1.01206	0.810939	0.988089	0.896146	2.09915	1.74455	2.22492	1.39234	0.0459461	1.32	0.0387236	1.37116	0.00505066	2.39523	0.0118572	2.27453
Os01g0220900|COMBINER_EST|Os01g0220900|8	0.253218	0.526509	1.26324	1.91997	0.791614	1.28927	1.48716	0.4119	0.754602	1.45271	0.0115333	2.09	0.0405076	1.46822	0.211187	1.09997	0.0489274	1.51977
Os01g0221100|mRNA|AK072125|CDS+3'UTR	0.328007	0.684259	0.728165	1.47534	3.33696	2.36338	12.3711	0.884282	0.496756	1.13086	0.111706	1.13	0.00529375	2.56748	0.0965071	2.80353	0.330523	0.661808
Os01g0221100|mRNA|AK120515|CDS+3'UTR	0.729292	0.825745	0.342308	0.75984	1.79599	1.21103	2.93858	1.88687	0.665849	1.92465	0.246834	-0.606	0.0255773	0.926337	0.00697969	1.60139	0.400734	0.544764
Os01g0221300|mRNA|AK073330|CDS+3'UTR	1.54801	1.25129	1.27514	1.12437	0.923806	0.752097	1.08248	0.832355	0.895173	0.887242	0.328313	-0.217	0.0273753	-0.739593	0.138639	-0.552114	0.0278026	-0.6431
Os01g0221500|mRNA|AK063996|CDS+3'UTR	1.48863	1.02308	1.3366	0.954265	0.977438	1.24533	0.639836	1.03622	0.73521	0.784414	0.692252	-0.128	0.589791	-0.161652	0.193044	-0.599902	0.050295	-0.700496
Os01g0221600|COMBINER_EST|Os01g0221600|8	0.993231	0.680291	1.231	1.00682	0.787347	0.779726	1.35744	0.34863	2.18373	1.85869	0.178066	0.438	0.793042	-0.0691576	0.739221	-0.256886	0.00869939	1.29333
Os01g0221700|COMBINER_EST|Os01g0221700|8	0.983282	2.54327	1.13282	1.017	1.30609	1.10285	0.613737	0.900818	0.571889	0.744096	0.343355	-0.559	0.492223	-0.397934	0.11399	-1.08868	0.0784104	-1.2775
Os01g0221800|mRNA|AK058478|UTR	1.01711	2.76279	1.2335	0.98318	0.953468	0.799679	0.564606	0.955023	1.35322	1.6103	0.336126	-0.606	0.165303	-0.940925	0.110595	-1.19084	0.756028	-0.183434
Os01g0221900|COMBINER_EST|CI417978|0	1.31864	1.8024	0.789637	1.10295	0.699295	0.579797	0.906658	0.702666	1.51229	2.78167	0.0625166	-0.724	0.00684136	-1.27569	0.0371833	-0.949714	0.349793	0.411861
Os01g0222300|mRNA|AK064262|CDS+3'UTR	0.745957	0.883879	1.18588	1.17351	0.632469	0.493999	1.13138	0.542844	3.42304	2.34117	0.035815	0.539	0.0685918	-0.53872	0.913539	-0.051199	0.00280094	1.80171
Os01g0222500|mRNA|AK072778|CDS+3'UTR	0.950651	0.791805	0.998762	1.00124	1.58947	1.50611	2.0377	1.20005	0.347271	0.451162	0.30597	0.205	0.0102685	0.834586	0.0782382	0.849914	0.00805057	-1.13218
Os01g0222600|mRNA|AK121276|CDS+3'UTR	1.26863	1.14031	0.904444	0.992587	1.00747	1.13015	0.7206	1.11155	0.525281	0.690318	0.104972	-0.344	0.363503	-0.172722	0.267942	-0.42642	0.0105817	-0.998097
Os01g0222700|mRNA|AK068883|CDS+3'UTR	0.9405	0.712631	0.966624	0.837387	1.1916	1.00275	1.55117	0.997261	1.26231	1.43703	0.567387	0.136	0.140331	0.417067	0.162366	0.603339	0.0323935	0.718212
Os01g0222700|mRNA|AK101946|CDS+3'UTR	0.998217	0.723809	0.976608	0.861353	1.15713	1.00179	1.56935	0.879335	1.31055	1.36033	0.660428	0.11	0.223512	0.341011	0.313058	0.466775	0.0469179	0.65151
Os01g0222800|COMBINER_EST|Os01g0222800|8	0.524523	1.15148	1.22476	1.10427	0.894279	0.820696	0.905572	1.85528	1.26395	0.877852	0.256747	0.582	0.76503	0.140575	0.260118	0.737986	0.411012	0.438711
Os01g0222900|COMBINER|CI100005|6	1.285	2.90097	0.352798	0.44976	0.414002	0.729554	0.778209	1.67652	2.42181	1.36069	0.00887517	-2.28	0.0301135	-1.81276	0.266002	-0.757304	0.877782	-0.0889444
Os01g0222900|COMBINER|CI444697|x	0.543047	1.17742	0.907629	1.07312	1.40996	0.381731	1.21621	0.810015	1.94728	0.931862	0.526422	0.304	0.885286	-0.124248	0.558468	0.311812	0.26505	0.752433
Os01g0223000|mRNA|AK071394|CDS+3'UTR	1.10583	2.36993	0.414432	0.338493	0.331778	0.451465	0.904297	1.42935	2.01582	1.12351	0.00913934	-2.11	0.0115585	-2.0645	0.359444	-0.509877	0.850592	-0.105298
Os01g0223200|mRNA|AK067352|CDS+3'UTR	1.01519	1.14787	1.00438	0.976448	0.901274	0.727139	0.995639	0.379914	1.20682	1.2771	0.480642	-0.124	0.103655	-0.415184	0.195169	-0.811635	0.291808	0.201686
Os01g0223300|mRNA|AK107015|CDS+3'UTR	0.623403	0.577265	0.919209	1.08789	0.761738	0.720367	1.32806	1.18938	2.46948	1.94118	0.0145208	0.737	0.123444	0.304314	0.013043	1.06699	0.00088651	1.8678
Os01g0223400|mRNA|AK066253|CDS+3'UTR	0.405303	0.315693	0.808523	0.958999	1.10797	0.933834	1.1487	1.30692	1.18421	1.04275	0.00421042	1.3	0.00259452	1.50774	0.00252618	1.77625	0.00172307	1.63533
Os01g0223400|mRNA|AK067343|CDS+3'UTR	0.263815	0.267603	0.951441	0.850213	1.2049	0.83664	1.05104	2.35948	1.52791	1.13336	0.00044215	1.76	0.00161353	1.91791	0.00373211	2.56726	0.00054543	2.3082
Os01g0223400|mRNA|AK099696|CDS+3'UTR	0.440081	0.30992	0.783015	1.10124	1.06822	0.988504	1.01163	1.34093	1.19561	0.953532	0.0114477	1.33	0.00398041	1.47636	0.00589583	1.65705	0.00501863	1.53164
Os01g0223500|COMBINER_EST|Os01g0223500|8	0.965408	0.684311	1.03583	1.08315	0.805022	0.557181	1.32595	0.781112	2.11658	2.02672	0.177286	0.382	0.40813	-0.279307	0.457878	0.324347	0.00517352	1.34947
Os01g0223600|mRNA|AK110821|CDS+3'UTR	0.894519	1.14134	0.952748	1.04696	0.955143	0.916896	0.90759	1.35941	1.4691	1.57442	0.937049	-0.0168	0.602098	-0.110646	0.710632	0.136591	0.0439467	0.589922
Os01g0223700|mRNA|AK067417|CDS+3'UTR	1.02582	0.858805	0.942646	1.08114	0.620316	0.574973	1.45661	0.974829	2.04564	1.92599	0.60423	0.105	0.0231483	-0.652269	0.356563	0.34433	0.0043311	1.08048
Os01g0223900|mRNA|AK101712|CDS+3'UTR	1.34096	0.968938	1.07648	0.92915	0.460408	0.79129	1.03206	0.922006	1.52661	1.26136	0.469735	-0.189	0.0666347	-0.91724	0.50293	-0.224685	0.316941	0.283784
Os01g0224000|COMBINER_EST|Os01g0224000|8	1.70742	0.845581	0.856192	0.682612	1.00674	3.23545	1.15488	10.9487	0.890951	0.993307	0.189883	-0.652	0.466231	0.586912	0.240945	1.5653	0.429087	-0.353051
Os01g0224100|mRNA|AK101054|CDS+3'UTR	0.44912	0.734964	1.02031	0.980097	0.907935	1.13427	0.956736	1.34811	2.16606	2.61404	0.0558437	0.8	0.063989	0.820753	0.0576944	0.983109	0.00326587	2.05022
Os01g0224100|mRNA|AK106517|CDS+3'UTR	0.635382	1.0304	0.524875	1.07862	0.842831	0.970497	0.563689	1.39167	2.47589	2.91326	0.83612	-0.105	0.62296	0.160604	0.825004	0.130443	0.00543112	1.73084
Os01g0224200|COMBINER_EST|CI246612|6	0.0740159	0.0891567	0.585211	0.643076	3.69411	3.10381	2.34302	5.65794	0.806759	1.23953	0.00011298	2.92	1.62e-05	5.3814	0.00020745	5.48609	0.00028999	3.62177
Os01g0224300|COMBINER_EST|CI443645|0	0.509744	0.69546	0.800344	0.763245	2.5585	2.4641	1.58375	3.19453	0.976456	1.02411	0.149929	0.393	0.00086327	2.07624	0.0101146	1.91753	0.0298985	0.748057
Os01g0224400|mRNA|AK064461|CDS+3'UTR	1.01671	0.809819	0.895083	0.934307	1.14435	1.38716	1.48916	1.43185	0.962226	0.983565	0.955475	0.0112	0.093989	0.473545	0.0654751	0.686399	0.62793	0.100481
Os01g0224500|mRNA|AK109225|CDS+3'UTR	0.89217	0.976343	1.02423	1.13233	0.844424	0.837574	1.50616	0.921792	1.41268	1.51536	0.272572	0.206	0.386044	-0.150262	0.390561	0.336271	0.0171081	0.648619
Os01g0224700|mRNA|AK070386|CDS+3'UTR	0.934602	0.7423	0.926915	1.06997	1.60203	1.62595	1.72574	1.70814	0.375184	0.584949	0.27468	0.258	0.00823754	0.954341	0.017101	1.04357	0.0532971	-0.830223
Os01g0225000|COMBINER_EST|Os01g0225000|8	0.984268	1.01598	0.95704	0.869665	1.18086	2.13745	1.33496	2.4779	0.539633	0.494955	0.441778	-0.132	0.126619	0.667866	0.0867373	0.862958	0.0042831	-0.952291
Os01g0225100|mRNA|AK100398|CDS+3'UTR	1.09188	1.04345	0.742134	0.835544	0.671235	0.801251	1.0888	0.982834	1.01747	1.02313	0.0536982	-0.439	0.0385059	-0.541484	0.872664	-0.0452156	0.689925	-0.065104
Os01g0225200|mRNA|AK121971|CDS+3'UTR	1.1017	0.94092	1.01939	1.16746	0.800607	0.657436	0.685539	0.980977	1.63241	1.63407	0.612939	0.0996	0.0708901	-0.488893	0.380914	-0.312136	0.017598	0.681799
Os01g0225300|COMBINER_EST|CI395068|6	1.28983	1.09182	0.873553	0.915223	0.812394	0.835284	0.981067	1.0193	1.04268	1.09202	0.0778267	-0.408	0.0391342	-0.526659	0.412468	-0.246954	0.431198	-0.153306
Os01g0225400|COMBINER_EST|CI136669|6	0.66907	0.837408	0.977241	1.24822	1.03806	0.794126	0.851699	1.02329	1.23785	1.44332	0.0701579	0.561	0.302211	0.278547	0.335534	0.318699	0.016736	0.836498
Os01g0225600|COMBINER_EST|Os01g0225600|8	2.8555	0.396599	1.22216	0.873726	0.8319	2.93798	1.04589	3.3328	0.927022	0.956124	0.96982	-0.0424	0.676678	0.554906	0.507903	0.810987	0.873664	-0.176775
Os01g0225700|COMBINER|CI512635|x	0.442817	0.979187	1.02126	0.74037	0.90552	0.86969	1.46739	2.87276	3.04404	1.5323	0.44168	0.401	0.385484	0.430477	0.0375173	1.64062	0.0413954	1.71362
Os01g0226200|COMBINER_EST|CI284110|6	0.75129	1.09073	0.998981	1.00102	0.424634	0.356581	1.71194	0.51472	1.41167	1.41083	0.586372	0.144	0.0105061	-1.21807	0.939933	0.0523777	0.0619084	0.640606
Os01g0226300|mRNA|AK059314|CDS+3'UTR	1.05436	1.47149	0.815188	0.948446	1.09518	1.83061	0.515921	1.3588	0.765392	0.765208	0.106621	-0.502	0.627881	0.184926	0.355013	-0.573041	0.0396635	-0.702722
Os01g0226400|mRNA|AK102301|CDS+3'UTR	1.21755	0.972721	0.982583	1.09838	0.992024	1.00804	1.50635	1.70022	0.608773	0.685642	0.74932	-0.067	0.552389	-0.122039	0.117726	0.556351	0.0212535	-0.752287
Os01g0226500|mRNA|AK066242|CDS+3'UTR	1.0139	0.827782	0.986293	1.09728	0.777014	0.692178	0.750373	1.32171	1.15761	1.18516	0.386515	0.183	0.170381	-0.321004	0.770726	0.120424	0.128573	0.354496
Os01g0226500|mRNA|AK101123|CDS+3'UTR	1.08663	1.19556	0.687949	0.925463	0.952622	1.05308	0.714602	1.63781	0.585928	1.04973	0.0798864	-0.514	0.319562	-0.186484	0.881677	-0.0752873	0.19347	-0.539366
Os01g0226600|mRNA|AK069571|CDS+3'UTR	1.80212	1.7209	0.91073	1.03859	1.08974	1.23112	0.962844	0.321346	0.181951	0.288802	0.00688516	-0.857	0.0217221	-0.604451	0.0412529	-1.66265	0.0006173	-2.94154
Os01g0226600|mRNA|AK121458|CDS+3'UTR	1.8421	1.6108	1.00135	1.07614	0.998656	1.09709	0.719099	0.413122	0.177679	0.103884	0.0126007	-0.731	0.0146003	-0.718698	0.00894415	-1.66011	0.00044639	-3.66437
Os01g0226700|mRNA|AK063653|CDS+3'UTR	0.925573	1.03862	1.48151	1.15192	0.69624	0.556556	1.33192	0.557122	1.12657	0.962813	0.115724	0.414	0.0311118	-0.655419	0.723593	-0.186761	0.655924	0.0870876
Os01g0227100|mRNA|AK061638|CDS+3'UTR	1.65282	1.11315	1.10126	0.908052	0.844726	1.7139	0.541538	1.40277	0.800709	0.887548	0.182651	-0.44	0.719869	-0.172868	0.310648	-0.638083	0.0603861	-0.686164
Os01g0227100|mRNA|AK068523|CDS+3'UTR	1.74846	1.1694	0.958624	0.847154	0.754092	1.59831	1.04316	1.51294	0.708609	0.71374	0.0666496	-0.666	0.463169	-0.381248	0.637782	-0.186767	0.0188649	-1.00766
Os01g0227200|mRNA|AK103247|CDS+3'UTR	0.970598	1.02556	0.890301	0.93297	0.975073	1.31981	0.811409	1.42889	1.61817	1.33962	0.435633	-0.131	0.443877	0.185271	0.783694	0.110013	0.0384844	0.56141
Os01g0227300|mRNA|AK059958|CDS+3'UTR	1.15951	1.15242	0.80934	0.915255	1.0722	1.10228	1.09073	0.93266	0.649908	0.743215	0.0575935	-0.426	0.580822	-0.0885606	0.504807	-0.196741	0.0124178	-0.734017
Os01g0227300|mRNA|AK070320|CDS+3'UTR	1.20912	1.2136	0.911436	0.995011	1.1476	1.25311	0.67554	1.00501	0.683453	0.822113	0.0876232	-0.347	0.929118	-0.0145583	0.152323	-0.555963	0.019121	-0.692465
Os01g0227400|mRNA|AK108512|CDS+3'UTR	1.11799	2.31414	0.333694	0.754653	0.761693	0.45324	0.89446	1.42698	1.80738	1.40377	0.0477997	-1.68	0.0435113	-1.45288	0.350807	-0.509668	0.975412	-0.0140877
Os01g0227500|mRNA|AK120914|CDS+3'UTR	1.30434	1.44876	1.45371	1.46654	0.992709	0.871378	0.41634	0.816915	0.573003	1.00734	0.606534	0.087	0.0318081	-0.56366	0.0359009	-1.23702	0.0655186	-0.855481
Os01g0227700|COMBINER_EST|CI466562|0	1.29757	1.28797	1.28613	1.00781	0.525526	0.824784	0.992251	0.637645	0.793982	1.17613	0.397838	-0.183	0.0265027	-0.973493	0.0977233	-0.700654	0.176302	-0.419842
Os01g0227800|COMBINER_EST|CI407819|6	1.26311	1.20241	1.02332	1.07001	0.797972	0.691895	0.977208	0.483512	0.682081	1.19476	0.192252	-0.236	0.0130094	-0.729937	0.111925	-0.842273	0.247251	-0.449087
Os01g0228200|COMBINER_EST|Os01g0228200|8	0.422349	3.47603	1.32027	0.811492	1.21268	0.574764	1.7619	0.697946	1.44463	0.824621	0.851296	-0.227	0.672553	-0.537356	0.915164	-0.127816	0.902075	-0.150726
Os01g0228300|mRNA|AK061358|CDS+3'UTR	1.18998	1.02272	0.958467	0.984874	0.955505	0.965739	1.2565	1.09054	1.01536	0.97949	0.333718	-0.183	0.299166	-0.199655	0.773106	0.0855513	0.441859	-0.145628
Os01g0228400|mRNA|AK105248|CDS+3'UTR	0.57571	1.71583	0.626073	0.638508	1.26285	1.48955	1.09414	1.79537	0.810874	0.913963	0.330133	-0.653	0.480239	0.464618	0.471631	0.495877	0.744646	-0.20728
Os01g0228500|mRNA|AK119627|CDS+3'UTR	0.763295	0.719587	0.918459	1.08878	1.26886	2.05291	1.69539	2.23535	0.79792	0.765603	0.0692366	0.432	0.020069	1.12282	0.00669086	1.39328	0.645574	0.076715
Os01g0228600|mRNA|AK059778|CDS+3'UTR	0.614908	0.970754	1.03013	1.1324	1.11991	1.13324	1.03156	0.877805	0.714618	0.887186	0.165253	0.483	0.126945	0.544107	0.433059	0.30059	0.893105	0.0434666
Os01g0228600|mRNA|AK069655|CDS+3'UTR	0.705987	0.984839	1.18042	1.17607	1.18729	1.11366	0.942294	1.01539	0.718769	0.922469	0.0945855	0.499	0.116834	0.463648	0.49193	0.230308	0.903069	-0.0342503
Os01g0228600|mRNA|AK101390|CDS+3'UTR	0.985735	1.17019	0.63393	0.60612	1.01447	1.4608	1.59091	3.32224	0.631161	0.822844	0.0109232	-0.793	0.52113	0.180733	0.062724	1.098	0.0634499	-0.575623
Os01g0228700|COMBINER_EST|CB637470|7	0.317657	0.644156	0.968236	0.868487	1.03281	1.31241	1.52604	1.43525	1.4385	0.898544	0.065422	1.02	0.0327171	1.36388	0.0128176	1.71003	0.0490968	1.3296
Os01g0228800|mRNA|AK058920|5'UTR+CDS	0.858692	1.21541	0.998722	1.00128	1.40321	1.54708	0.761334	1.49942	0.341101	0.56788	0.900902	-0.0308	0.0942599	0.528313	0.891694	0.0646768	0.028553	-1.21486
Os01g0228800|mRNA|AK065657|CDS+3'UTR	0.847696	1.22129	1.02036	0.980051	1.02972	1.15372	0.573629	1.32519	0.697922	0.943382	0.922205	-0.025	0.709765	0.0992556	0.682352	-0.222821	0.323679	-0.326488
Os01g0229000|mRNA|AJ495800|CDS+3'UTR	1.19694	2.53509	0.463748	0.386517	0.375118	0.628853	0.892239	1.45121	1.82523	1.12078	0.00963639	-2.04	0.0225272	-1.84259	0.281224	-0.614311	0.59408	-0.284404
Os01g0229100|mRNA|AK061285|CDS+3'UTR	0.553062	1.19202	0.838915	0.589252	1.42518	0.528242	1.30175	1.20256	1.98565	0.576835	0.677715	-0.208	0.893758	0.0957465	0.232927	0.623821	0.63472	0.398461
Os01g0229100|mRNA|AK070838|CDS+3'UTR	0.991122	1.0486	0.693538	1.04922	1.00896	0.885798	0.968804	0.819882	1.06081	1.10759	0.382969	-0.257	0.54466	-0.108841	0.514639	-0.193916	0.597239	0.0884972
Os01g0229200|mRNA|AK061937|CDS+3'UTR	1.22779	0.988464	1.0379	1.01027	0.989836	1.0961	0.651522	1.43155	0.886879	0.908772	0.599368	-0.105	0.696962	-0.0808425	0.70501	-0.189931	0.194028	-0.295263
Os01g0229200|mRNA|AK066024|CDS+3'UTR	1.26191	1.11974	0.932311	1.02655	0.947536	1.00976	0.990336	1.41196	0.74162	0.732015	0.168246	-0.281	0.161782	-0.281254	0.982032	-0.0075407	0.0143325	-0.690037
Os01g0229200|mRNA|AK071900|CDS+3'UTR	1.33859	1.09744	0.985052	1.01517	0.924545	1.02073	0.925846	1.30639	0.7372	0.774725	0.198919	-0.277	0.165625	-0.319216	0.68449	-0.140214	0.02228	-0.681485
Os01g0229200|mRNA|AK106136|CDS+3'UTR	1.21141	1.01106	0.930089	0.98906	0.911673	1.10994	1.30333	1.56332	0.706208	0.727538	0.308315	-0.206	0.534578	-0.137748	0.264975	0.367125	0.0259387	-0.626652
Os01g0229300|mRNA|AF326768|CDS+3'UTR	1.02204	0.978431	0.834308	0.886079	0.94793	1.05475	1.11353	0.675608	1.57746	1.70935	0.223811	-0.218	0.99943	-0.00012064	0.590786	-0.205298	0.0114131	0.715528
Os01g0229300|mRNA|AK103364|5'UTR+CDS	1.06726	1.0593	0.72809	0.944024	1.28623	1.34557	1.48667	0.754787	0.556497	0.876247	0.147553	-0.359	0.110174	0.307175	0.990232	-0.00539494	0.0992084	-0.606583
Os01g0229400|mRNA|AB029508|CDS+3'UTR	0.97248	0.96776	1.0283	1.25637	0.966776	0.941991	1.17516	0.461112	1.681	1.56578	0.273019	0.229	0.879952	-0.0237117	0.481277	-0.39821	0.00950087	0.741872
Os01g0229400|mRNA|AK071126|CDS+3'UTR	1.25495	1.1911	1.00996	0.990137	0.955843	0.832354	0.768388	0.333284	1.47463	1.29292	0.124988	-0.29	0.0540134	-0.454901	0.0498805	-1.27259	0.35385	0.175534
Os01g0229500|mRNA|AK108111|CDS+3'UTR	1.45476	1.37178	1.19011	1.50342	1.12025	0.892659	0.682821	0.489159	0.713068	0.729557	0.703429	-0.0787	0.0620515	-0.498412	0.0106298	-1.28943	0.00366863	-0.96981
Os01g0229600|mRNA|AK107876|CDS+3'UTR	1.03085	0.983976	1.01311	1.16063	0.987057	0.904374	1.23451	0.636629	1.33395	0.844899	0.551327	0.107	0.585842	-0.0921655	0.675595	-0.184035	0.801492	0.0760136
Os01g0229700|COMBINER_EST|Os01g0229700|8	0.333349	0.568962	0.802355	0.985999	0.868692	1.0142	1.26437	1.17628	3.1688	1.79711	0.0378191	1.03	0.0291392	1.10788	0.0121881	1.48557	0.00545268	2.45405
Os01g0229800|COMBINER_EST|Os01g0229800|8	0.470319	0.432959	0.807253	1.08534	1.51482	2.37241	1.51463	1.27479	0.921372	0.604757	0.00903044	1.05	0.00211535	2.07075	0.00285997	1.62261	0.0567406	0.726135
Os01g0229900|mRNA|AK065381|CDS+3'UTR	1.00603	0.994004	0.838595	1.05934	0.624497	0.587536	1.22567	0.512854	1.5544	1.36768	0.676617	-0.0854	0.00950782	-0.723243	0.530071	-0.334904	0.031275	0.544042
Os01g0229900|mRNA|AK065429|CDS+3'UTR	0.927119	0.934037	1.07062	1.50061	0.611966	0.592373	1.33691	0.286945	2.21967	1.63861	0.124907	0.446	0.0143511	-0.628139	0.490433	-0.587314	0.00994332	1.03522
Os01g0229900|mRNA|AK107648|CDS+3'UTR	0.92052	0.927405	1.07828	1.19322	0.504218	0.606352	1.24893	0.615817	5.59608	3.63519	0.131146	0.296	0.0147454	-0.740722	0.868059	-0.0752621	0.00128989	2.28733
Os01g0230200|mRNA|AK065732|CDS+3'UTR	1.07742	1.06675	0.636707	0.912626	0.700246	1.11348	0.685666	0.937423	1.50379	1.36473	0.109266	-0.492	0.380903	-0.279897	0.228594	-0.419226	0.0595718	0.418212
Os01g0230800|mRNA|AK109258|CDS+3'UTR	0.825663	0.834093	1.1997	1.04806	1.95062	1.93138	0.954145	1.49497	0.827081	0.518322	0.0570719	0.434	0.00135859	1.22583	0.18762	0.525247	0.30039	-0.341942
Os01g0230900|COMBINER_EST|Os01g0230900|8	0.549281	1.19328	0.596546	1.22462	1.00167	0.998336	0.46167	0.938853	3.02237	18.7857	0.897485	0.0782	0.519885	0.304724	0.624207	-0.298323	0.0392583	3.21835
Os01g0231000|mRNA|AK066156|CDS+3'UTR	0.727671	0.529491	0.814625	0.980347	1.26241	1.01774	1.60787	1.23539	0.982573	1.37057	0.0965036	0.526	0.0268026	0.868753	0.0183105	1.18304	0.0352298	0.902688
Os01g0231000|mRNA|AK072001|CDS+3'UTR	0.982343	0.859957	1.15327	1.20711	1.25952	0.913572	1.01797	0.961923	0.904215	1.07934	0.0938886	0.36	0.395331	0.222914	0.711313	0.106529	0.611819	0.104128
Os01g0231000|mRNA|AK104654|CDS+3'UTR	1.09709	0.908799	1.295	1.36173	1.28855	0.982614	1.00739	0.967357	0.80174	0.992668	0.0836082	0.411	0.489983	0.172365	0.955083	-0.0164871	0.485022	-0.16256
Os01g0231300|COMBINER|CI138608|6	0.485952	0.50835	0.935787	1.10636	0.799592	0.648003	1.40213	1.06862	1.63862	1.70539	0.00427442	1.03	0.0467105	0.534313	0.00854059	1.3003	0.00041976	1.7499
Os01g0231500|mRNA|AK111599|CDS+3'UTR	1.38528	1.4845	1.00571	1.15451	0.994322	0.950841	1.03878	0.89125	0.767275	0.916319	0.0704561	-0.412	0.0230386	-0.560546	0.0949391	-0.575681	0.0137326	-0.774209
Os01g0231500|mRNA|AK111602|CDS+3'UTR	1.17033	1.09604	0.746344	0.881244	0.62958	0.876213	1.01018	0.98992	2.84913	2.30701	0.0513465	-0.482	0.0591084	-0.608705	0.528401	-0.179612	0.00386872	1.17866
Os01g0231700|mRNA|AK107453|CDS+3'UTR	0.73285	0.695912	0.800782	0.782736	1.02312	1.1559	1.30662	1.44563	0.977403	1.14436	0.374859	0.149	0.0216661	0.606714	0.0195885	0.944487	0.0324742	0.566498
Os01g0231800|mRNA|AK062918|CDS+3'UTR	0.952583	0.814852	1.04978	1.18595	1.05163	0.941244	0.910407	0.822905	1.88883	1.4352	0.131165	0.341	0.380717	0.17537	0.93014	-0.0255723	0.0168031	0.902108
Os01g0231900|mRNA|AK073280|CDS+3'UTR	0.89717	0.877818	1.08786	1.15305	0.919233	0.803516	1.24715	0.792588	1.66596	1.76898	0.0898884	0.336	0.790779	-0.0462728	0.652176	0.163917	0.00392756	0.951909
Os01g0232000|COMBINER_EST|CI471600|1	1.47551	1.69581	0.926469	1.07937	1.11655	1.09382	0.84314	0.445887	0.342956	0.424093	0.023061	-0.662	0.0363919	-0.517385	0.0235813	-1.3673	0.00063005	-2.05232
Os01g0232100|mRNA|AK069592|CDS+3'UTR	1.05842	0.993185	1.27663	1.20624	0.890383	1.00686	0.70995	0.523441	1.43069	0.87088	0.147078	0.275	0.52199	-0.114841	0.0601281	-0.750079	0.705202	0.122608
Os01g0232100|mRNA|AK099190|CDS+3'UTR	0.994726	0.973547	1.15074	1.25554	0.902672	1.02519	0.703713	0.550064	1.42718	1.0053	0.134607	0.289	0.849146	-0.0327649	0.0747985	-0.661482	0.299012	0.283551
Os01g0232300|mRNA|AK120694|CDS+3'UTR	1.1108	1.05194	0.942178	0.950624	0.772781	0.710094	1.34536	0.835468	1.6669	1.6832	0.267844	-0.192	0.0266307	-0.545217	0.939325	-0.0279965	0.0155588	0.631863
Os01g0232400|mRNA|AJ575226|5'UTR+CDS	1.00217	0.961192	0.940938	1.03059	1.30142	1.37658	1.06899	0.997834	0.331387	0.399843	0.976724	0.00481	0.0436383	0.447576	0.792855	0.0735469	0.001623	-1.43096
Os01g0232400|mRNA|AK101990|CDS+3'UTR	0.830355	0.789922	0.986022	1.01785	1.14004	1.0636	1.01418	1.0384	0.881791	0.778798	0.110675	0.307	0.0467088	0.44323	0.255576	0.341546	0.850952	0.0331244
Os01g0232400|mRNA|AK106519|CDS+3'UTR	0.78438	0.733868	1.0553	1.00829	1.17021	1.18017	0.991779	1.04968	0.942678	0.852278	0.0449506	0.443	0.0151122	0.631273	0.173191	0.427413	0.215071	0.240508
Os01g0232500|mRNA|AK067926|CDS+3'UTR	0.971755	0.807906	1.03867	1.05267	0.68587	0.693263	1.02907	0.805769	1.78131	1.60989	0.245115	0.239	0.111243	-0.361722	0.900996	0.0394254	0.0081643	0.934488
Os01g0232500|mRNA|AK119659|CDS+3'UTR	1.14511	0.934889	1.13676	1.05907	0.709011	0.722068	0.944222	0.882867	1.96459	1.66194	0.669085	0.0847	0.0447345	-0.532135	0.55131	-0.180444	0.0180469	0.80437
Os01g0232600|COMBINER_EST|CI252001|6	1.65462	1.26471	1.01651	1.27706	0.983763	1.14322	0.946235	0.655767	0.880839	0.896322	0.2176	-0.344	0.111566	-0.447909	0.0546024	-0.876892	0.0284352	-0.703135
Os01g0232700|mRNA|AK061778|CDS+3'UTR	0.964876	1.03499	1.07429	1.08039	0.947875	0.844715	0.966193	0.690438	1.15739	1.2041	0.51107	0.108	0.384238	-0.159363	0.393483	-0.291032	0.19927	0.240398
Os01g0232700|mRNA|AK069972|CDS+3'UTR	1.03007	1.06424	0.97081	1.03727	0.888398	0.927457	0.741376	0.693464	1.41399	1.36525	0.705474	-0.0613	0.24207	-0.205966	0.0989202	-0.546196	0.0569264	0.408189
Os01g0232700|mRNA|AK104113|CDS+3'UTR	0.994338	1.00569	1.05962	1.05136	0.946621	0.811565	0.554723	0.669518	1.17186	1.27596	0.622074	0.0779	0.321077	-0.190181	0.0540973	-0.714483	0.139369	0.290196
Os01g0232800|COMBINER_EST|CI137433|6	1.04421	1.0183	0.920915	1.04018	1.00153	0.834935	0.505371	0.780385	1.18629	0.998476	0.661717	-0.0753	0.380184	-0.17332	0.0911906	-0.71545	0.680067	0.0778403
Os01g0233000|mRNA|AK065256|CDS+3'UTR	1.34109	0.470988	1.12164	0.911508	0.962721	1.03872	1.27148	1.05272	0.536706	0.706018	0.578423	0.347	0.591518	0.331417	0.392256	0.54173	0.563335	-0.368592
Os01g0233100|COMBINER_EST|Os01g0233100|8	1.28752	1.44719	1.03265	0.968384	0.489244	0.651837	0.932618	0.881651	1.92402	1.33707	0.0516703	-0.449	0.00494048	-1.27332	0.0850391	-0.590105	0.405279	0.232676
Os01g0233300|COMBINER_EST|Os01g0233300|8	1.08231	2.39274	0.306478	0.372892	0.355127	0.570698	0.923947	1.44573	2.03873	1.15288	0.00818954	-2.25	0.0236637	-1.83779	0.395616	-0.477549	0.901817	-0.0699367
Os01g0233400|COMBINER_EST|CI369760|6	1.00014	1.03583	0.941571	0.999861	0.877193	0.986383	0.815441	1.12943	1.21195	1.17974	0.669934	-0.069	0.463423	-0.129899	0.79297	-0.0848667	0.201977	0.232403
Os01g0233500|mRNA|AB024986|CDS+3'UTR	1.06039	0.884906	0.96701	1.04801	0.847514	0.72757	1.10571	0.840712	1.03412	1.06757	0.771445	0.0555	0.192136	-0.302863	0.983246	-0.00676632	0.546255	0.117268
Os01g0233500|mRNA|AK063476|CDS+3'UTR	1.07433	0.942078	1.10964	1.06148	0.88562	0.853143	0.856879	0.72532	1.33306	1.26927	0.538611	0.109	0.26773	-0.210871	0.270484	-0.351753	0.0926888	0.370692
Os01g0233800|mRNA|AK069983|CDS+3'UTR	1.47555	1.36064	0.760623	1.08956	0.917804	0.916322	1.21607	1.18623	0.250006	0.221916	0.0590051	-0.638	0.0160225	-0.62768	0.412425	-0.238469	0.00013572	-2.58871
Os01g0233900|mRNA|AK100714|CDS+3'UTR	1.10997	0.69402	0.82011	0.65645	0.777197	1.0927	1.24993	1.05277	0.972245	1.02855	0.448668	-0.258	0.844984	0.0703449	0.33069	0.386235	0.550974	0.188218
Os01g0234100|mRNA|AK106332|CDS+3'UTR	1.305	0.781165	0.990519	1.00957	0.466278	0.474839	1.1055	0.906515	1.30119	1.56827	0.965864	-0.0139	0.024441	-1.10149	0.974942	-0.0123224	0.197607	0.500629
Os01g0234300|COMBINER|CI333111|6	0.959357	1.13292	1.04236	1.4801	0.908684	0.696557	0.667905	0.461627	4.94261	2.82648	0.369098	0.253	0.153604	-0.39001	0.0428939	-0.908835	0.00629543	1.84205
Os01g0234700|mRNA|AK108936|CDS+3'UTR	1.02135	0.830581	0.859315	0.979099	0.872856	1.05029	1.06385	1.17728	1.26773	0.906022	0.976992	-0.00594	0.799745	0.0559692	0.371675	0.28104	0.440285	0.218601
Os01g0234800|mRNA|AK063827|CDS+3'UTR	1.05098	0.912654	0.951494	1.07755	0.878696	0.819383	1.09389	0.859588	1.18678	1.17796	0.797935	0.0481	0.287926	-0.206913	0.963118	-0.0143409	0.181226	0.271737
Os01g0234800|mRNA|AK103163|CDS+3'UTR	1.04724	0.939919	0.916961	0.954892	0.768855	0.914544	1.5894	1.31657	1.95684	1.13084	0.621045	-0.0844	0.254337	-0.242646	0.116891	0.544034	0.152134	0.58436
Os01g0234900|mRNA|AK120816|CDS+3'UTR	1.14125	1.028	0.867958	0.972763	0.894883	1.05966	1.13079	1.41201	0.894726	0.710814	0.229119	-0.237	0.442212	-0.15354	0.476361	0.222312	0.093875	-0.441696
Os01g0235100|COMBINER_EST|AU082675|6	0.638646	1.94097	0.921417	0.78701	1.09605	1.05648	1.07007	1.25015	0.672322	0.946537	0.556487	-0.387	0.938697	-0.0491409	0.930741	0.0549755	0.48603	-0.480955
Os01g0235200|mRNA|AK064013|CDS+3'UTR	1.44737	1.45705	0.77013	0.974367	0.952579	1.07968	1.06169	0.902714	0.81146	1.02631	0.0185077	-0.745	0.0340835	-0.517988	0.0971113	-0.568891	0.0274627	-0.670217
Os01g0235200|mRNA|AK103537|CDS+3'UTR	1.26695	1.24487	0.756347	0.948456	1.07865	1.11387	0.808687	1.05435	0.652552	0.87677	0.0405715	-0.568	0.257193	-0.19627	0.193466	-0.443673	0.0290381	-0.731455
Os01g0235300|mRNA|AK059862|CDS+3'UTR	1.75601	1.11215	0.481715	1.14993	0.964601	0.989313	1.4951	0.988367	1.0108	0.692629	0.164934	-0.909	0.142166	-0.516575	0.634063	-0.201147	0.100478	-0.739999
Os01g0235300|mRNA|AK102961|CDS+3'UTR	1.48165	0.918857	1.23686	1.14124	1.07814	0.908258	0.84668	0.977254	1.01115	0.988974	0.933004	0.0261	0.478054	-0.237696	0.36172	-0.359211	0.488375	-0.222559
Os01g0235300|mRNA|AK104591|CDS+3'UTR	1.39278	0.928745	1.25638	1.2038	1.02563	0.83588	0.989016	0.867709	1.01111	0.938355	0.684223	0.113	0.349244	-0.29672	0.417018	-0.295988	0.442986	-0.223591
Os01g0235400|mRNA|AK064696|5'UTR+CDS	0.883851	0.966753	1.03439	0.879757	1.74516	1.80354	1.26137	1.17529	0.145554	0.206229	0.807794	0.0454	0.00427137	0.940545	0.202552	0.397459	0.00068028	-2.41558
Os01g0235400|mRNA|AK105595|CDS+3'UTR	0.994477	0.959162	0.858635	1.00555	0.773399	1.03035	0.992843	1.22251	1.90023	1.87996	0.691742	-0.0719	0.571963	-0.129716	0.564879	0.173811	0.00370717	0.952513
Os01g0235500|mRNA|AK121404|CDS+3'UTR	1.13966	0.989568	0.77273	0.990534	1.00956	1.02214	1.17053	1.46702	0.347085	0.392456	0.252342	-0.28	0.716664	-0.0640788	0.349415	0.303287	0.00124797	-1.52476
Os01g0235700|mRNA|AK064943|CDS+3'UTR	1.33902	1.23315	0.987271	1.16299	1.01289	0.916491	0.844512	1.25984	0.774774	0.84744	0.208919	-0.262	0.0643076	-0.415425	0.380549	-0.317044	0.0162426	-0.665246
Os01g0235700|mRNA|AK121013|CDS+3'UTR	1.18456	1.05403	0.944289	1.12643	0.962128	0.970655	1.03023	1.13863	0.824359	0.880027	0.56172	-0.116	0.259931	-0.209473	0.875451	-0.045002	0.0792096	-0.391656
Os01g0235800|mRNA|AK058731|CDS+3'UTR	0.982601	0.92268	1.14059	1.07875	0.982544	0.920533	1.19405	0.830914	1.01771	1.1645	0.223181	0.22	0.991618	-0.00172281	0.845541	0.0650258	0.317471	0.193223
Os01g0235900|COMBINER_EST|CI035931|6	0.945936	1.14449	1.05715	0.87227	1.4612	1.45058	0.913917	1.12094	0.342165	0.634006	0.599062	-0.116	0.0546282	0.484629	0.897876	-0.0398378	0.0367146	-1.1596
Os01g0236000|mRNA|AK065569|CDS+3'UTR	0.850592	0.961886	0.63912	0.920198	1.24142	1.14921	1.92074	1.23032	0.878681	1.03962	0.391964	-0.238	0.0746006	0.401079	0.0815226	0.765109	0.68995	0.0794988
Os01g0236300|mRNA|AB071300|CDS	1.47728	1.19598	0.936565	1.06773	1.06862	0.918528	1.41586	0.656749	0.563417	0.728428	0.105128	-0.411	0.103948	-0.423999	0.367705	-0.463021	0.0111157	-1.053
Os01g0236300|mRNA|AK064007|CDS+3'UTR	1.88618	1.42036	1.07532	1.28322	0.929956	0.877748	1.23111	0.592498	0.724482	0.855904	0.104886	-0.479	0.0166065	-0.857304	0.101773	-0.938439	0.0108003	-1.05559
Os01g0236300|mRNA|AK102521|CDS+3'UTR	1.94062	1.48738	1.09954	1.27463	0.980735	0.850569	0.93987	0.5133	0.815056	1.01964	0.0747989	-0.521	0.0154809	-0.895428	0.0293999	-1.29044	0.020305	-0.898127
Os01g0236400|mRNA|AK064408|CDS+3'UTR	0.721819	0.831039	0.932583	1.00846	0.932172	1.04679	2.50719	0.991609	2.40179	2.18041	0.128178	0.324	0.118002	0.350972	0.111876	1.02561	0.00103715	1.56301
Os01g0236700|mRNA|AK061701|CDS+3'UTR	1.19623	1.50209	1.0885	0.961613	1.02224	1.0101	0.990006	0.945678	0.873444	0.905728	0.123452	-0.39	0.104663	-0.399625	0.16474	-0.47027	0.0389138	-0.591767
Os01g0236700|mRNA|AK067319|CDS+3'UTR	1.05982	1.28398	1.18332	0.976361	1.08757	1.02421	0.79843	0.868364	0.79858	0.84395	0.592671	-0.118	0.469338	-0.144411	0.148842	-0.486415	0.0521238	-0.50685
Os01g0236800|COMBINER_EST|CI165105|6	0.994318	1.03535	0.908804	1.00164	0.887496	0.843621	1.10629	0.998365	1.2217	1.15154	0.599624	-0.0888	0.204018	-0.229712	0.857252	0.0507345	0.220246	0.225275
Os01g0237000|mRNA|AK062426|CDS+3'UTR	8.28691	1.06943	5.85267	2.20792	0.999622	0.330378	1.00038	0.633431	0.839488	0.536644	0.830475	0.272	0.127826	-2.37302	0.132927	-1.90294	0.12639	-2.14903
Os01g0237100|mRNA|AK060943|CDS+3'UTR	0.635888	0.411378	0.635694	1.10444	1.56248	1.0162	0.984062	0.861281	1.30967	1.62443	0.147334	0.712	0.0225586	1.30082	0.0603211	0.847999	0.00763863	1.51188
Os01g0237100|mRNA|AK068739|CDS+3'UTR	0.555339	0.377001	1.08992	1.08659	1.50121	0.920309	0.888747	0.833649	1.2161	1.54441	0.00808373	1.25	0.0205733	1.36112	0.0410648	0.911638	0.00553195	1.58262
Os01g0237500|mRNA|AK110682|CDS+3'UTR	1.20917	1.0183	1.00934	0.771869	0.702049	0.832991	1.21703	2.13022	0.809069	0.99075	0.211122	-0.33	0.0526127	-0.537084	0.226202	0.537092	0.206211	-0.309628
Os01g0238200|mRNA|AK062403|CDS+3'UTR	0.910279	0.674008	1.08766	1.11895	0.987092	0.901165	0.532375	1.01308	1.14358	1.15795	0.0846334	0.494	0.292453	0.26795	0.837951	-0.0929809	0.0652034	0.554957
Os01g0238200|mRNA|AK063106|CDS+3'UTR	1.01026	0.900074	1.03978	1.15329	0.98663	0.95784	0.929808	0.989844	1.78607	1.50385	0.298664	0.2	0.870049	0.0277972	0.975498	0.00871754	0.0145712	0.781303
Os01g0238400|mRNA|AK062747|CDS+3'UTR	0.413657	0.505187	0.936366	0.881374	1.32034	1.77911	1.42051	1.06796	1.08099	0.668908	0.00610239	0.991	0.00218716	1.74534	0.00740431	1.42994	0.0468531	0.895418
Os01g0238500|mRNA|AK067076|CDS+3'UTR	0.968056	1.03451	1.51364	1.0767	1.033	1.06836	0.731863	0.83062	0.376428	0.55402	0.206812	0.351	0.668523	0.0700641	0.245558	-0.360102	0.0122384	-1.13183
Os01g0238500|mRNA|AK104302|CDS+3'UTR	0.991846	1.11307	1.59717	1.05451	1.00822	1.01797	0.647642	0.802859	0.39346	0.533616	0.319845	0.305	0.756974	-0.0526099	0.122294	-0.543119	0.006909	-1.19728
Os01g0238600|mRNA|AK073776|CDS+3'UTR	1.13801	1.16813	1.07628	1.05505	1.14035	0.947818	0.858173	0.555237	0.768007	0.717153	0.482546	-0.114	0.445672	-0.149276	0.0836825	-0.740099	0.0159452	-0.635586
Os01g0238700|mRNA|AK121040|CDS+3'UTR	1.80232	1.53242	0.782021	1.26674	1.0353	0.965906	0.953741	1.21257	0.374548	0.284898	0.072869	-0.74	0.0146232	-0.732832	0.093092	-0.627966	0.00057986	-2.34696
Os01g0238800|mRNA|AK062940|CDS+3'UTR	0.965662	0.872001	1.04533	1.0009	0.999105	0.912879	1.25451	0.73758	1.74213	1.50492	0.375445	0.157	0.741858	0.0576053	0.861455	0.0679998	0.0106798	0.819274
Os01g0238800|mRNA|AK063492|CDS+3'UTR	0.726617	0.762153	0.998246	1.00176	1.08829	0.926056	1.48025	0.721911	1.08104	1.08525	0.046685	0.426	0.0674746	0.431908	0.328287	0.474157	0.0250167	0.541511
Os01g0238900|mRNA|AK111838|CDS+3'UTR	1.01669	0.929078	1.1218	1.25136	0.983585	0.809607	0.801153	0.472204	1.36881	1.38872	0.15723	0.286	0.541927	-0.123167	0.137852	-0.660059	0.0344162	0.504468
Os01g0239000|mRNA|AF318582|CDS+3'UTR	1.00318	1.13108	0.962548	0.996827	0.786161	0.845599	1.78541	1.03308	0.978625	1.23248	0.491444	-0.121	0.0809384	-0.385672	0.396874	0.350461	0.838248	0.0440512
Os01g0239000|mRNA|AK109503|CDS+3'UTR	0.681575	0.847672	0.656269	1.03613	0.979817	0.66205	1.09236	1.0206	2.04552	1.83502	0.716478	0.118	0.777958	0.0835371	0.161122	0.474169	0.00273698	1.34987
Os01g0239000|mRNA|AK121019|CDS+3'UTR	0.953967	1.07556	1.10896	1.02959	0.805917	0.837037	1.59785	0.845388	0.971259	1.22891	0.6616	0.0771	0.135582	-0.302515	0.647883	0.198359	0.620886	0.109104
Os01g0239100|COMBINER_EST|CI258902|6	0.680654	0.525092	1.12814	1.11956	1.47518	1.40692	0.806167	1.64462	0.893204	0.849036	0.0110468	0.911	0.0037458	1.2689	0.0944184	0.945632	0.0584387	0.542662
Os01g0239200|mRNA|AK099799|CDS+3'UTR	0.924051	1.35468	0.995673	1.11004	1.1187	1.00435	0.791404	0.621612	0.883945	1.04695	0.740931	-0.0898	0.774749	-0.0779591	0.110095	-0.673709	0.458048	-0.217886
Os01g0239300|mRNA|AK068349|CDS+3'UTR	0.591671	0.641774	0.969411	1.1281	0.899699	0.859828	1.03155	1.2494	2.2358	2.04108	0.0120759	0.763	0.0311763	0.513315	0.0290602	0.881524	0.0004824	1.79356
Os01g0239700|mRNA|AK067723|CDS+3'UTR	1.07712	0.928405	0.765373	1.11577	0.66089	0.57974	1.64419	0.766464	1.7634	1.55183	0.680278	-0.114	0.0197187	-0.69202	0.730604	0.166834	0.0174027	0.726165
Os01g0239700|mRNA|AK070058|CDS+3'UTR	1.05698	0.901838	0.946088	1.09284	0.664574	0.573102	1.0934	0.822569	1.73927	1.57685	0.765671	0.0586	0.0250972	-0.661764	0.896353	-0.0419321	0.0141509	0.762314
Os01g0239700|mRNA|AK122130|CDS+3'UTR	0.924553	0.778061	1.15181	1.09098	0.755862	0.705183	0.826033	1.0816	1.84017	1.6774	0.0833641	0.402	0.288347	-0.216259	0.630066	0.156331	0.00500513	1.05064
Os01g0240200|COMBINER_EST|Os01g0240200|8	0.466997	0.55731	1.0044	0.976375	0.995623	1.1029	1.25793	1.37078	1.46258	0.89274	0.00579092	0.957	0.00525505	1.03847	0.00579598	1.364	0.0218758	1.1634
Os01g0240700|COMBINER_EST|Os01g0240700|8	0.346161	0.266825	0.699229	0.775363	1.10599	0.904167	1.11814	1.43664	2.82661	3.0536	0.00388905	1.28	0.00191672	1.71826	0.00178598	2.06016	0.00012265	3.27305
Os01g0240900|COMBINER_EST|Os01g0240900|8	0.634674	0.24138	0.785786	0.810642	1.02304	1.64607	0.977483	1.32319	1.8963	1.08318	0.123725	1.03	0.0433421	1.72921	0.0430246	1.53885	0.0379508	1.8725
Os01g0241000|mRNA|AK119763|CDS+3'UTR	0.608149	0.897165	1.1436	1.00314	1.02585	0.950212	1.02584	1.27328	0.903213	0.996871	0.109115	0.536	0.177145	0.418597	0.127012	0.629705	0.235488	0.361337
Os01g0241100|COMBINER_EST|CI445170|0	1.03104	1.19595	0.969895	0.714408	0.723477	0.630061	1.28879	0.66546	1.21903	1.33184	0.146134	-0.416	0.0179988	-0.717836	0.560245	-0.261908	0.321312	0.198451
Os01g0241400|mRNA|AK107708|CDS+3'UTR	0.968216	1.69589	1.1023	1.06622	1.04662	0.984324	1.01593	0.901865	0.438031	0.581774	0.50203	-0.241	0.366593	-0.336252	0.322592	-0.420832	0.0219031	-1.3439
Os01g0242200|mRNA|AK107468|CDS+3'UTR	0.937698	0.779003	0.504735	1.35699	1.06644	0.900694	1.93365	0.443232	1.17497	1.24583	0.936088	-0.0464	0.373736	0.197508	0.885771	0.115282	0.0524497	0.50142
Os01g0242300|mRNA|AK070082|CDS+3'UTR	1.03275	1.31139	0.773151	0.963707	1.01547	1.06333	1.29052	0.871483	0.984768	0.932615	0.128007	-0.431	0.44839	-0.163426	0.712722	-0.134044	0.230116	-0.280188
Os01g0242400|mRNA|AK108724|CDS+3'UTR	0.963808	0.821176	0.945429	0.967112	1.03401	0.735012	2.03403	1.57483	3.22982	2.32464	0.57024	0.104	0.911053	-0.0292482	0.0230622	1.00848	0.00301829	1.62294
Os01g0242500|mRNA|AK073692|CDS+3'UTR	1.23061	1.34394	0.431915	1.07615	1.04408	0.932671	0.716748	0.975805	0.903126	1.02479	0.142858	-0.916	0.0836656	-0.382087	0.101875	-0.620818	0.0718061	-0.418753
Os01g0242600|mRNA|AK067756|CDS+3'UTR	1.43371	1.0029	1.04615	1.00954	0.926007	1.09251	0.700057	0.99711	0.614273	0.864138	0.40212	-0.223	0.37411	-0.253595	0.208468	-0.521282	0.076149	-0.718823
Os01g0242600|mRNA|AK098860|CDS+3'UTR	1.42448	1.01861	0.990433	1.04098	0.832376	1.00966	1.16758	0.912108	0.503875	0.740303	0.343609	-0.246	0.192651	-0.393925	0.530608	-0.223115	0.0346702	-0.979851
Os01g0242700|COMBINER_EST|Os01g0242700|8	0.748556	0.642551	1.10754	1.14335	0.985173	1.92949	0.668299	1.15795	0.930795	1.01505	0.0149031	0.698	0.0660223	0.991302	0.410259	0.343038	0.0523257	0.487011
Os01g0242900|mRNA|AK066245|CDS+3'UTR	0.99589	0.840875	0.966454	1.00413	1.22371	1.1557	1.0674	1.19064	0.54274	0.626651	0.569198	0.106	0.0980144	0.378001	0.334117	0.300911	0.0281922	-0.649977
Os01g0242900|mRNA|AK071658|CDS+3'UTR	0.957437	0.835786	0.913022	0.94615	1.04445	1.05238	1.56433	1.17372	1.04763	0.940982	0.752151	0.0552	0.235012	0.228976	0.110486	0.599087	0.439242	0.150457
Os01g0243000|mRNA|AK063344|CDS+3'UTR	0.987253	1.01291	1.19836	0.929526	0.968505	1.01897	1.21723	1.02852	0.521709	0.541276	0.713607	0.0778	0.952285	-0.00953054	0.582028	0.162086	0.00437551	-0.912124
Os01g0243100|mRNA|AK064212|CDS+3'UTR	0.169522	0.188778	0.383643	0.44756	0.950917	1.10573	1.33303	1.36397	1.06103	1.05162	0.00263262	1.21	0.00018228	2.51904	0.0002013	2.91411	0.00011843	2.56188
Os01g0243200|mRNA|AK065805|CDS+3'UTR	1.33366	0.944331	0.771039	0.808184	0.850653	1.68772	0.927507	1.35441	1.16557	1.05895	0.0968215	-0.508	0.835939	0.0944819	0.996141	-0.00183249	0.954562	-0.0145407
Os01g0243200|mRNA|AK103210|CDS+3'UTR	1.40161	0.946446	0.889929	0.858594	0.928347	1.65791	0.66083	1.39331	1.1052	1.05658	0.191223	-0.398	0.799465	0.107211	0.610183	-0.26341	0.736833	-0.0919867
Os01g0243300|mRNA|AK109301|CDS+3'UTR	0.952095	1.60844	1.31902	0.78414	0.771418	1.07161	0.687864	1.05032	0.782378	1.13098	0.529739	-0.283	0.281006	-0.444735	0.254701	-0.541909	0.343072	-0.395659
Os01g0243400|mRNA|AK070651|CDS+3'UTR	1.90598	1.71267	1.01435	0.985858	0.926086	1.82532	0.865031	1.21163	0.672931	0.726967	0.00611381	-0.853	0.290376	-0.47471	0.0513209	-0.819505	0.00137276	-1.36915
Os01g0243600|COMBINER_EST|CI263435|6	0.655304	0.795005	1.48079	0.992796	0.885207	0.730784	1.75221	1.00726	1.47149	1.37975	0.0539489	0.748	0.488331	0.156166	0.0759729	0.880169	0.00664098	0.981209
Os01g0243700|mRNA|AK059681|CDS+3'UTR	0.871927	1.09518	1.08486	1.11957	0.738612	0.666987	0.92178	0.518373	1.42533	1.28123	0.410906	0.173	0.0744486	-0.477414	0.267882	-0.499444	0.0812208	0.467686
Os01g0243700|mRNA|AK102517|CDS+3'UTR	0.916569	1.10606	1.09103	1.24733	0.778046	0.697812	0.672611	0.542098	1.4426	1.31566	0.325162	0.212	0.0746385	-0.450451	0.0596411	-0.737635	0.0736125	0.45236
Os01g0243800|mRNA|AK109562|CDS+3'UTR	0.524063	0.379167	1.02702	1.29576	0.914048	0.973695	1.20805	0.639832	4.0636	4.16852	0.00625598	1.37	0.00976938	1.08158	0.0774722	0.979862	0.00018789	3.20679
Os01g0243900|COMBINER_EST|Os01g0243900|8	0.753717	0.854007	0.798392	0.95443	1.07973	0.640366	1.40229	1.04775	2.39462	1.81968	0.546423	0.122	0.87862	0.0516105	0.112024	0.595329	0.00363234	1.37953
Os01g0244000|COMBINER_EST|Os01g0244000|8	0.194617	0.157511	1.12305	0.927922	1.19539	1.2212	1.07768	1.48424	0.521918	0.44427	0.00031616	2.54	0.00014818	2.78677	0.00048673	2.85271	0.00237381	1.45958
Os01g0244200|COMBINER_EST|Os01g0244200|8	1.14426	1.0131	0.604659	0.594523	0.987072	1.02041	1.31967	1.54829	0.206992	0.24467	0.00668984	-0.845	0.563116	-0.101409	0.207853	0.408827	0.00032694	-2.25832
Os01g0244400|COMBINER|CI475611|x	0.70175	1.5099	0.888337	1.23258	1.76475	1.0735	0.57878	0.931533	3.43421	0.746679	0.961232	0.0237	0.449969	0.419148	0.383633	-0.48736	0.520684	0.637526
Os01g0245600|COMBINER_EST|Os01g0245600|8	0.350821	0.373237	0.727896	0.773849	1.18239	1.37132	2.06538	1.29811	1.09868	0.910185	0.00264261	1.05	0.00053659	1.81515	0.00209935	2.17793	0.00153571	1.46651
Os01g0245700|COMBINER|CI098284|6	0.19264	0.307402	0.509967	0.683952	1.03708	1.02361	2.18969	1.18863	0.976933	1.52297	0.0176996	1.28	0.00221315	2.08201	0.00253736	2.72892	0.00371065	2.32552
Os01g0245800|COMBINER|CI098861|6	0.169239	0.321235	0.345602	0.552999	1.32136	1.39308	4.29988	1.86658	0.756798	1.65265	0.109853	0.907	0.00267923	2.54073	0.00207405	3.60293	0.0158529	2.26196
Os01g0246100|mRNA|AK120732|CDS+3'UTR	1.29377	1.11801	0.905973	0.976479	0.949816	0.997344	1.00266	0.898315	1.21186	1.23252	0.105944	-0.355	0.144676	-0.305312	0.275345	-0.341689	0.8972	0.0231609
Os01g0246300|COMBINER_EST|Os01g0246300|8	0.18746	0.163002	0.780509	0.908915	0.900702	1.10021	1.62809	1.37229	1.94115	1.40122	0.00028941	2.27	0.0002701	2.50964	0.00019744	3.09607	0.00022006	3.23798
Os01g0246400|mRNA|AK062972|CDS+3'UTR	0.229527	2.69157	0.702994	0.392424	1.65474	2.36505	1.42249	2.53049	0.0830637	0.102654	0.6838	-0.582	0.368263	1.33165	0.357219	1.27132	0.0787471	-3.08948
Os01g0246500|mRNA|AK058984|CDS+3'UTR	0.614461	0.630313	0.787345	0.732938	0.917193	1.09028	1.61304	1.37023	1.60926	1.55547	0.131708	0.288	0.0180909	0.684233	0.00745657	1.25634	0.00106799	1.34611
Os01g0246600|COMBINER_EST|Os01g0246600|8	0.217021	0.479434	0.21141	1.058	7.20724	0.331279	8.3232	0.945183	1.58201	1.54793	0.591294	0.552	0.249604	2.26013	0.0457183	3.12025	0.00742945	2.27839
Os01g0246700|mRNA|AK105509|CDS+3'UTR	1.02337	1.43188	1.68418	1.11326	0.961475	0.726615	0.507633	1.29248	0.902703	0.97716	0.601448	0.178	0.123363	-0.534332	0.339686	-0.579627	0.195631	-0.366129
Os01g0246700|mRNA|AY676928|CDS	0.722153	1.05531	1.17058	0.907493	0.909408	0.977121	1.43643	1.43411	0.936113	1.02341	0.439883	0.24	0.680428	0.110782	0.0796139	0.717301	0.55001	0.16505
Os01g0247500|mRNA|AK065614|CDS+3'UTR	1.19471	1.21123	0.977682	0.795308	0.656746	1.33313	1.02283	1.43522	0.766203	0.946935	0.0708572	-0.448	0.41568	-0.362453	0.974596	0.0103512	0.0578929	-0.497999
Os01g0247600|mRNA|AK109701|CDS+3'UTR	0.947977	0.74472	1.11353	1.04071	0.816863	0.874907	0.96088	1.3364	1.31592	1.3021	0.14383	0.358	0.966352	0.00883674	0.249292	0.431542	0.0327193	0.639605
Os01g0247700|COMBINER|CI553236|0	0.26159	0.682578	0.917993	1.91823	2.048	1.08933	0.621315	0.690414	2.09946	1.09594	0.0651027	1.65	0.0443152	1.82161	0.292928	0.632242	0.0437902	1.84387
Os01g0247700|COMBINER|CI559317|x	0.303441	0.787229	0.875082	1.9847	2.16218	1.18021	0.693418	0.580895	2.30808	1.14275	0.101936	1.43	0.0507635	1.7086	0.514618	0.376901	0.0552265	1.73243
Os01g0247900|mRNA|AK109164|CDS+3'UTR	0.751792	0.807117	1.09384	0.883044	1.20349	0.914213	1.31203	0.653578	2.30903	1.5451	0.149834	0.335	0.111528	0.429289	0.585785	0.249488	0.0088936	1.27787
Os01g0248000|mRNA|AK073588|CDS+3'UTR	1.1687	2.53734	0.315338	0.393993	0.377889	0.591141	0.855654	1.55896	2.06062	1.29332	0.00743278	-2.29	0.0206036	-1.8653	0.337881	-0.576265	0.884116	-0.0770311
Os01g0248300|COMBINER_EST|Os01g0248300|8	0.954508	1.15141	1.48314	1.11713	1.07577	1.04766	0.462742	0.943908	0.319488	0.323203	0.267775	0.296	0.923259	0.0181556	0.196479	-0.665615	0.00082864	-1.70594
Os01g0248400|mRNA|AK072762|CDS+3'UTR	1.39057	1.52423	1.14402	1.20953	1.01638	0.919608	0.854055	0.490604	0.983885	0.947319	0.122272	-0.308	0.0238957	-0.590612	0.0302247	-1.16936	0.0215914	-0.592635
Os01g0248500|mRNA|AK059893|CDS+3'UTR	1.02565	1.20974	0.960977	0.974988	0.960071	2.03098	0.449794	3.5506	1.09202	0.825463	0.29921	-0.203	0.488869	0.326076	0.867087	0.18208	0.367548	-0.230484
Os01g0248600|mRNA|AK061039|CDS+3'UTR	1.02236	0.978133	0.971737	1.10994	0.905598	0.848559	1.06137	0.955674	1.17049	1.19519	0.754797	0.0546	0.282207	-0.189985	0.97096	0.010262	0.18831	0.242177
Os01g0248600|mRNA|AK100824|CDS+3'UTR	1.03739	0.976797	1.02375	1.14893	0.949042	0.838358	0.778924	0.943228	1.17605	1.30174	0.540654	0.108	0.347409	-0.174453	0.446469	-0.231928	0.14234	0.297653
Os01g0248800|mRNA|AK062766|CDS+3'UTR	0.912557	0.959598	1.62662	1.70793	1.0421	0.863529	0.720154	0.326696	7.69112	4.7661	0.00574393	0.833	0.917631	0.0196619	0.100858	-0.948046	0.00094207	2.69376
Os01g0248900|mRNA|AK111100|CDS+3'UTR	0.800546	0.450453	1.09517	0.786568	1.09541	2.44545	1.94402	1.28021	0.913099	0.699633	0.17136	0.628	0.0568628	1.44653	0.0264194	1.39346	0.321451	0.412505
Os01g0249100|COMBINER_EST|Os01g0249100|8	0.421244	0.931443	0.733198	0.543598	1.19655	1.5156	1.3037	1.79677	1.0736	0.483203	0.981773	0.0113	0.075742	1.10425	0.0503529	1.28888	0.756836	0.201447
Os01g0249200|mRNA|AK061046|CDS+3'UTR	0.803943	1.0725	0.984017	1.01624	1.56858	1.06971	0.782342	1.21257	0.16526	0.173673	0.637593	0.107	0.176068	0.480268	0.857562	0.0688963	0.00041547	-2.45444
Os01g0249300|mRNA|AK061748|CDS+3'UTR	1.16242	1.36199	1.10387	0.953594	1.00445	0.995572	1.08784	0.834497	0.898036	0.920706	0.186884	-0.294	0.123257	-0.331423	0.244802	-0.401204	0.05459	-0.468594
Os01g0249300|mRNA|AK066274|CDS+3'UTR	1.33417	1.6309	0.554434	1.00342	0.996591	1.13534	1.0793	0.781867	0.666158	0.586692	0.0530782	-0.984	0.0732671	-0.471711	0.0905485	-0.683259	0.00358788	-1.2385
Os01g0249900|mRNA|AK072886|CDS+3'UTR	0.726554	0.957078	1.0457	1.01399	1.41059	1.59749	2.53184	0.883805	0.851498	0.986206	0.214076	0.304	0.0185028	0.848132	0.214156	0.843069	0.57263	0.136094
Os01g0250000|COMBINER_EST|CI330756|6	0.434303	0.287888	0.871358	1.11027	0.922132	0.824335	1.28955	1.48592	1.13011	1.08444	0.00755573	1.48	0.00909856	1.302	0.00280461	1.96893	0.00379951	1.64653
Os01g0250100|COMBINER_EST|CI281545|6	1.1276	2.35566	0.992994	1.26192	0.930772	0.590708	1.00706	1.30607	0.54077	0.846963	0.276749	-0.542	0.078018	-1.13619	0.32259	-0.507006	0.058128	-1.26797
Os01g0250200|COMBINER|CI215328|6	0.711842	0.429584	1.34788	1.14964	1.55635	1.3252	1.04917	0.846681	0.953134	0.581055	0.0211633	1.17	0.0129504	1.37687	0.0986391	0.76925	0.344634	0.428428
Os01g0250300|mRNA|AK106665|CDS+3'UTR	0.958986	2.00955	1.39435	0.984382	0.749305	0.446822	0.843651	1.38966	1.5222	1.01587	0.615812	-0.245	0.0655366	-1.26253	0.509896	-0.358503	0.750292	-0.158795
Os01g0250400|mRNA|AK068073|CDS+3'UTR	0.538389	1.18088	0.708054	1.01474	1.25994	0.792675	1.27658	1.24418	0.985479	0.59999	0.861166	0.0882	0.55023	0.325789	0.215346	0.660447	0.922953	-0.0523367
Os01g0250600|mRNA|AK061130|CDS+3'UTR	1.07579	1.00617	1.22807	0.993872	0.927564	0.920198	1.01856	0.759598	1.07382	0.970324	0.6659	0.0866	0.320999	-0.171362	0.45756	-0.24221	0.874017	-0.0274839
Os01g0250600|mRNA|AK101880|CDS+3'UTR	0.9968	0.976268	1.19422	1.00321	0.869489	0.876981	1.04219	0.912613	1.06678	1.09647	0.433454	0.15	0.299576	-0.175934	0.953665	-0.0165157	0.429521	0.1327
Os01g0250900|mRNA|AK065179|CDS+3'UTR	1.00886	1.06327	0.991218	1.02166	0.907683	0.774488	0.844862	0.714834	1.4221	1.32017	0.79458	-0.0415	0.15134	-0.30483	0.19737	-0.414383	0.0642672	0.403755
Os01g0251000|mRNA|AK100105|CDS+3'UTR	1.08474	1.36079	1.12145	1.17793	0.966742	0.985901	0.883221	0.875414	0.917925	1.0143	0.694248	-0.0801	0.172665	-0.315538	0.166309	-0.466455	0.170744	-0.33243
Os01g0251100|mRNA|AK073778|CDS+3'UTR	0.930285	1.10013	1.22341	0.86818	0.976381	0.816147	1.43643	0.978343	1.02214	1.12651	0.91876	0.0268	0.408097	-0.180499	0.521693	0.228745	0.662905	0.0850153
Os01g0251100|mRNA|AK101781|CDS+3'UTR	0.867282	1.03329	1.12619	1.01836	0.870923	0.741369	1.4335	0.940254	0.981969	1.10008	0.379378	0.178	0.288211	-0.236467	0.431179	0.294425	0.507907	0.134769
Os01g0251200|mRNA|AK063298|CDS+3'UTR	0.551112	0.413569	0.894381	0.866123	1.11167	1.22704	0.899548	1.12124	1.85074	1.49846	0.0145832	0.882	0.00453271	1.29065	0.0220593	1.07288	0.00195237	1.80248
Os01g0251200|mRNA|AK108417|5'UTR+CDS	0.72629	0.551805	1.05623	0.946763	2.26508	1.85735	2.21231	2.25096	0.672847	0.79339	0.0375205	0.66	0.00213799	1.69598	0.002257	1.81762	0.410457	0.206803
Os01g0251400|mRNA|AK060341|CDS+3'UTR	0.791465	1.06887	1.02341	1.0462	0.977123	0.760475	1.15922	0.241537	1.28916	0.870619	0.472669	0.17	0.729337	-0.0935464	0.374212	-0.797605	0.532806	0.203931
Os01g0252000|COMBINER|CI270094|6	3.00324	2.3639	0.302768	0.365103	0.355918	0.505276	0.86634	1.47722	1.9047	1.15428	0.00019194	-3	0.00070855	-2.65147	0.0269764	-1.2359	0.0630079	-0.845568
Os01g0252100|mRNA|AB059621|CDS+3'UTR	0.936854	1.05747	1.14591	0.972221	0.954936	0.996178	1.00785	0.888636	1.0864	1.00384	0.663561	0.0847	0.86482	-0.0292783	0.802403	-0.0727825	0.700876	0.0692892
Os01g0252100|mRNA|AK068737|CDS+3'UTR	1.01157	1.13111	0.9316	0.882115	0.803066	0.965782	1.01677	0.988565	1.1387	1.03294	0.210644	-0.239	0.206491	-0.280486	0.741965	-0.0934625	0.911728	0.0199027
Os01g0252100|mRNA|AK099742|CDS+3'UTR	1.03359	1.15938	0.979807	1.08277	0.878197	0.911335	0.970043	0.869861	1.16823	1.02061	0.624799	-0.0879	0.144846	-0.291177	0.399186	-0.253023	0.984533	-0.00363207
Os01g0252100|mRNA|AK104687|CDS+3'UTR	0.990349	1.12769	0.918208	1.00974	0.879519	0.897236	1.01476	0.736859	1.20834	1.11305	0.470087	-0.134	0.199189	-0.250517	0.39668	-0.289392	0.474955	0.13408
Os01g0252200|mRNA|AK071420|CDS+3'UTR	1.00295	0.937564	0.997055	0.940266	0.844337	1.08737	0.925105	2.092	1.52816	1.24177	0.989321	-0.00218	0.935635	-0.0172539	0.324941	0.520664	0.0568278	0.506476
Os01g0252300|mRNA|AK063327|5'UTR+CDS	0.477289	1.02944	1.4895	0.971401	0.971299	1.06999	0.431137	1.20127	2.86347	0.681573	0.182444	0.779	0.280202	0.540391	0.957061	0.0379882	0.315372	0.994953
Os01g0252600|COMBINER_EST|CI025195|6	0.840512	1.46292	1.25865	1.18975	0.790187	0.55006	0.653416	0.767756	2.54516	2.3534	0.684313	0.142	0.119552	-0.75013	0.156247	-0.646697	0.0271203	1.14216
Os01g0252700|COMBINER_EST|Os01g0252700|8	0.572807	0.789852	0.986943	1.02572	1.01323	1.20943	0.828233	1.11226	1.1309	0.931661	0.0615699	0.581	0.0430463	0.718753	0.191975	0.512912	0.0712177	0.609788
Os01g0252900|mRNA|AK105250|CDS+3'UTR	1.05626	1.16736	0.783311	0.990174	1.17346	1.00992	1.01383	0.667185	0.349166	0.536033	0.167122	-0.334	0.877741	-0.0285964	0.255568	-0.433119	0.00859415	-1.35992
Os01g0253000|mRNA|AK071644|CDS+3'UTR	0.607787	0.517351	1.01342	1.1208	1.05762	0.990356	1.13924	1.00974	0.740403	0.803112	0.00689801	0.926	0.00820637	0.867994	0.0234617	0.935597	0.0625003	0.459601
Os01g0253100|mRNA|AK061932|CDS+3'UTR	0.992132	0.95926	1.02615	0.957127	0.856828	0.844787	1.66124	1.00793	1.34152	1.30277	0.887903	0.0227	0.254838	-0.197431	0.307922	0.407529	0.0464821	0.438428
Os01g0253100|mRNA|AK067133|CDS+3'UTR	0.966448	0.956676	1.07566	0.95037	0.940387	1.03472	0.950591	1.16464	1.21877	1.16167	0.673384	0.0725	0.823882	0.0368481	0.662703	0.129954	0.115504	0.307379
Os01g0253200|COMBINER_EST|CI145851|6	1.02989	0.970979	0.262014	0.900897	1.04213	1.07354	1.55941	1.27526	0.191148	0.270458	0.191868	-1.04	0.619888	0.0809588	0.14278	0.495893	0.00101946	-2.13688
Os01g0253300|mRNA|AB004660|CDS+3'UTR	1.01079	0.862984	1.04475	1.15884	0.989323	0.97339	0.965195	0.917319	1.44482	1.45154	0.25172	0.236	0.694103	0.0713553	0.970281	0.0107474	0.0223356	0.632791
Os01g0253300|mRNA|AF005265|CDS+3'UTR	1.00946	0.858945	1.0567	1.0711	0.955331	0.990629	0.926317	0.961546	1.53674	1.47978	0.318834	0.192	0.729829	0.0631337	0.946405	0.019392	0.0171592	0.695521
Os01g0253300|mRNA|AK068233|CDS+3'UTR	1.00989	0.835239	1.09191	1.096	0.97526	0.990205	0.920287	0.814229	1.50772	1.48532	0.227135	0.252	0.611736	0.0975976	0.776031	-0.0854006	0.0186479	0.704341
Os01g0253300|mRNA|AK099336|CDS+3'UTR	1.0275	0.834383	1.04611	1.05439	0.927808	0.944801	0.973235	0.943184	1.42746	1.44692	0.374936	0.182	0.934407	0.0160289	0.867926	0.049274	0.0283668	0.634256
Os01g0253300|mRNA|D21306|5'UTR+CDS	1.03743	0.84198	1.00693	0.890715	1.3588	1.4345	0.999636	1.00036	0.321502	0.439602	0.92598	0.0191	0.0372217	0.579006	0.742882	0.0975647	0.00674724	-1.31385
Os01g0253400|mRNA|AK108904|CDS+3'UTR	0.837387	1.12178	0.601213	0.925701	1.08026	1.20575	0.626363	0.86199	1.70403	1.10142	0.289246	-0.378	0.344935	0.235781	0.290242	-0.399467	0.187929	0.499287
Os01g0253500|COMBINER|CI562553|0	1.05212	0.725402	0.837404	0.966058	1.37467	1.03513	1.25449	5.32896	0.351951	0.418755	0.876483	0.042	0.192764	0.449378	0.101282	1.5654	0.0115765	-1.18626
Os01g0253500|COMBINER|CI562553|x	0.994845	0.680227	0.878301	1.00518	1.47666	1.39537	1.29286	5.15255	0.391185	0.389404	0.495601	0.192	0.0340015	0.803176	0.0807198	1.64961	0.0135528	-1.07569
Os01g0253600|mRNA|AB111915|CDS+3'UTR	0.858723	0.777059	1.01845	0.745666	1.05726	1.01458	1.21363	1.26904	0.965799	0.985632	0.698993	0.0933	0.0974978	0.342422	0.0785294	0.60335	0.184411	0.256278
Os01g0253600|mRNA|AK058837|CDS+3'UTR	0.846249	0.779545	0.860938	0.780821	1.05005	0.958857	1.18939	1.04291	1.18897	1.04412	0.936473	0.0136	0.131978	0.304994	0.160475	0.455486	0.0572103	0.456069
Os01g0253800|COMBINER|CI034367|0	0.969599	1.03135	1.94404	0.806928	0.892337	1.4809	1.55794	5.19938	0.736847	0.814627	0.537663	0.325	0.54594	0.201068	0.0689089	1.50899	0.0877652	-0.368175
Os01g0253900|mRNA|AK067101|CDS+3'UTR	1.02849	0.70445	0.928527	0.9723	1.26202	1.75693	1.40742	1.44871	0.467603	0.660622	0.554977	0.159	0.0576218	0.806849	0.0715043	0.746365	0.118122	-0.614921
Os01g0253900|mRNA|AK072113|CDS+3'UTR	1.52009	1.06157	0.820785	0.720529	0.993341	1.36032	1.0067	1.30674	0.362169	0.363887	0.0443255	-0.724	0.681535	-0.128028	0.68194	-0.147373	0.00196668	-1.80703
Os01g0254000|mRNA|AK111904|CDS+3'UTR	0.896094	0.89231	1.03486	1.02725	1.33095	1.50602	0.973476	1.17415	0.914898	0.790997	0.233456	0.205	0.0157196	0.662926	0.397858	0.257747	0.690586	-0.0719552
Os01g0254000|mRNA|AK111979|CDS+3'UTR	0.908684	0.862947	1.11291	1.14603	1.45874	1.47862	0.68838	1.10049	0.895343	0.819602	0.0801756	0.351	0.00902733	0.729889	0.945686	-0.0248842	0.778552	-0.0478435
Os01g0254000|mRNA|AK119548|CDS+3'UTR	0.97976	0.932748	1.07812	1.06165	1.38616	1.38072	0.913897	1.02066	0.923469	0.788164	0.336074	0.162	0.0248032	0.533227	0.958324	0.0147715	0.39753	-0.164179
Os01g0254000|mRNA|AY620417|CDS+3'UTR	0.780962	0.746701	1.1308	0.980169	1.34367	1.47312	1.02023	1.26348	0.814703	0.709691	0.0505643	0.463	0.00550463	0.881562	0.103693	0.572186	0.972485	-0.00615979
Os01g0254100|mRNA|AK111583|5'UTR+CDS	0.961026	0.930167	1.05928	1.19765	1.668	1.15473	1.04055	0.732546	0.479021	0.499116	0.191757	0.253	0.0870826	0.553734	0.728496	-0.114933	0.00383002	-0.951301
Os01g0254100|mRNA|AK111762|CDS+3'UTR	0.879311	0.99965	1.27553	1.17041	1.02198	1.03146	0.788144	1.00035	0.782753	0.756176	0.0854944	0.382	0.463129	0.131061	0.799793	-0.0784525	0.161346	-0.285259
Os01g0254200|mRNA|AK121256|CDS+3'UTR	0.957906	1.04394	1.07669	0.920126	1.13362	1.176	1.08262	0.882345	0.60002	0.636417	0.970785	-0.00675	0.252873	0.207414	0.911788	-0.033031	0.0131892	-0.694437
Os01g0254300|COMBINER_EST|CI041476|0	0.839321	0.619198	1.0023	1.04588	0.997701	0.636172	0.217363	2.1622	1.72831	1.40222	0.0815895	0.506	0.67571	0.1442	0.952063	-0.0725446	0.011461	1.11065
Os01g0254800|mRNA|AK067017|CDS+3'UTR	1.07645	1.05823	0.729523	1.00523	0.58653	0.540315	1.04455	0.567994	0.994798	1.05352	0.227197	-0.318	0.00437585	-0.92289	0.289144	-0.47055	0.714484	-0.0601158
Os01g0254900|mRNA|AK068204|CDS+3'UTR	1.12408	0.986708	1.02135	0.980018	1.02395	1.12341	0.951588	1.01347	0.928859	0.969936	0.672003	-0.074	0.883836	0.0262933	0.725821	-0.100866	0.418501	-0.149977
Os01g0255000|mRNA|AK102341|CDS+3'UTR	1.42058	1.29293	1.35446	1.15004	1.0948	0.913408	0.716649	0.707562	0.717624	0.906093	0.536624	-0.119	0.0754897	-0.438566	0.0203438	-0.928432	0.0212453	-0.749051
Os01g0255000|mRNA|AK109484|CDS+3'UTR	1.09402	1.05114	1.18897	1.20238	1.07768	0.951348	0.585805	0.614732	0.604003	0.738805	0.347924	0.157	0.636206	-0.0828142	0.0280698	-0.837536	0.0222138	-0.682851
Os01g0255100|mRNA|AK058528|CDS+3'UTR	1.21107	0.991555	0.77369	1.00852	0.870342	0.699266	1.06679	0.706912	2.43338	2.65163	0.242888	-0.311	0.0858306	-0.490238	0.374948	-0.335586	0.00342475	1.2129
Os01g0255500|COMBINER|C98748|6	1.08002	0.998646	0.593809	0.61411	0.336181	0.669055	1.01594	1.00136	3.51833	2.03128	0.00749419	-0.782	0.0466601	-1.1308	0.879964	-0.0421662	0.0151435	1.36409
Os01g0255700|COMBINER_EST|Os01g0255700|8	0.351242	0.328643	0.838587	0.977691	1.07638	1.13871	1.02839	1.14043	1.02282	0.845571	0.00132629	1.41	0.00047476	1.70423	0.00220424	1.67242	0.00162272	1.45271
Os01g0256300|COMBINER_EST|Os01g0256300|8	0.703993	0.891394	1.04299	1.31274	0.671107	0.630816	1.23065	0.958785	3.28778	1.81403	0.0688633	0.563	0.220261	-0.283932	0.206255	0.455467	0.0124798	1.62427
Os01g0256400|mRNA|AK107950|CDS+3'UTR	0.879671	0.818056	0.915888	0.88923	0.990447	1.00965	1.04418	1.2181	1.03833	1.06832	0.587408	0.0893	0.195395	0.237346	0.199587	0.410849	0.117051	0.312152
Os01g0256500|mRNA|AF022734|5'UTR+CDS	0.776934	0.811735	0.951196	0.90739	1.00233	1.06853	0.997673	1.21052	2.27523	1.45827	0.20667	0.226	0.0684588	0.38202	0.158755	0.468658	0.0136291	1.19766
Os01g0256500|mRNA|AK069098|5'UTR+CDS	0.641567	0.593534	0.894797	0.878354	0.946101	1.09087	1.0987	1.05697	2.94909	1.77751	0.0275375	0.523	0.0144496	0.719235	0.0327005	0.80433	0.00401996	1.89153
Os01g0256500|mRNA|AK119698|5'UTR+CDS	0.771957	0.77308	0.915715	0.846188	1.05748	1.05306	0.949614	1.09333	2.5744	1.857	0.283049	0.188	0.039414	0.449968	0.204786	0.399433	0.00313993	1.50097
Os01g0256500|mRNA|AY072712|CDS+3'UTR	0.861688	0.812278	0.896029	0.949763	1.07582	1.05289	0.890059	1.19312	3.2651	1.96965	0.407198	0.141	0.0845393	0.347253	0.363768	0.300715	0.00708734	1.59989
Os01g0256500|mRNA|U46138|CDS+3'UTR	0.854364	0.752907	0.882966	0.839521	0.973893	1.02681	1.24921	1.05377	2.1843	1.32469	0.562665	0.102	0.125619	0.318267	0.130804	0.516556	0.0261508	1.08468
Os01g0256600|mRNA|AK063884|CDS+3'UTR	0.954726	0.872134	1.23812	1.19858	1.04265	0.959096	0.618308	0.951793	1.23048	1.24266	0.0557346	0.417	0.456799	0.13211	0.493178	-0.250331	0.0514135	0.438434
Os01g0256600|mRNA|AK099373|CDS+3'UTR	0.961991	0.836191	1.09243	1.02472	0.946899	0.842896	1.19515	0.975878	1.23551	1.26831	0.227043	0.238	0.975802	-0.00564576	0.397085	0.267984	0.0472775	0.481008
Os01g0256800|mRNA|AK100311|CDS+3'UTR	0.570111	1.25696	0.459576	1.04083	2.55421	0.325367	0.779625	12.1052	0.960773	4.65758	0.657891	-0.292	0.931286	0.106879	0.245469	1.85958	0.232549	1.32129
Os01g0256800|mRNA|AK111789|CDS+3'UTR	1.09223	1.06777	0.87215	0.952156	0.844415	0.771606	1.31467	0.782569	1.14593	1.05025	0.187068	-0.245	0.0554077	-0.419957	0.813115	-0.0904446	0.892078	0.022686
Os01g0256900|mRNA|AK100819|CDS+3'UTR	0.881045	0.844079	0.904839	0.987051	0.896037	1.05309	1.22431	1.01312	1.18357	1.19718	0.440934	0.132	0.372703	0.171759	0.246391	0.36902	0.0392584	0.46502
Os01g0257100|COMBINER_EST|CI550070|0	0.846343	1.29604	1.00481	1.02809	1.8204	0.995216	0.958669	1.87788	0.317433	0.452569	0.878619	-0.0433	0.431997	0.361956	0.478251	0.357393	0.0119147	-1.46634
Os01g0257300|mRNA|AK070626|CDS+3'UTR	1.42929	0.825093	1.21199	0.664221	0.437735	1.3513	0.617288	0.643776	5.53135	2.2542	0.572937	-0.275	0.501021	-0.497727	0.0943423	-0.784641	0.0426167	1.70116
Os01g0257300|mRNA|AY659938|CDS+3'UTR	1.28385	0.778905	1.28792	0.749362	0.470935	1.45664	0.559181	0.661291	5.12829	2.22542	0.953264	-0.0256	0.702816	-0.271878	0.111439	-0.717628	0.0313623	1.75628
Os01g0257400|mRNA|AK073920|CDS+3'UTR	0.697077	0.80459	0.998816	0.941659	0.963755	1.00118	1.61952	1.13854	1.85243	1.6371	0.0909536	0.373	0.0803308	0.391366	0.0478126	0.858516	0.00286063	1.21742
Os01g0257500|COMBINER_EST|CI330756|6	0.544074	0.459633	0.983489	1.24318	0.893281	0.847539	1.21146	2.07355	1.27453	1.01679	0.00602969	1.14	0.0110048	0.799055	0.00864809	1.66421	0.0054667	1.18678
Os01g0257900|mRNA|AK119383|CDS+3'UTR	1.40574	0.934885	0.836623	1.6882	1.06965	0.614248	2.2184	2.73687	0.655662	0.432611	0.913133	0.052	0.269944	-0.500077	0.0267532	1.10393	0.0329056	-1.10601
Os01g0258000|mRNA|AK108960|CDS+3'UTR	1.44717	1.49113	0.836019	1.03044	0.643315	0.550957	1.7887	0.54748	0.970455	1.18261	0.0235472	-0.662	0.00178834	-1.30302	0.408059	-0.569927	0.0695094	-0.455468
Os01g0258100|mRNA|AK073329|UTR	0.504619	1.16953	0.954271	0.825592	1.17419	2.02757	1.04792	2.10771	0.705445	0.430709	0.679114	0.208	0.141043	1.00611	0.171242	0.95201	0.419223	-0.478899
Os01g0258100|mRNA|AK101657|UTR	5.5907	0.881109	0.662629	1.2405	1.55312	1.00718	1.274	0.537904	0.85167	0.992873	0.278415	-1.29	0.457047	-0.827464	0.224794	-1.42282	0.266522	-1.27119
Os01g0258600|COMBINER_EST|CI461665|6	0.900943	1.0107	0.990695	1.10207	1.08916	1.00939	1.06455	0.908571	0.868454	0.970963	0.477727	0.131	0.453314	0.13592	0.882135	0.0435271	0.762906	-0.0554256
Os01g0258700|mRNA|AK111633|CDS+3'UTR	0.911385	0.798326	0.975651	1.04729	0.939146	0.895953	1.02496	1.05869	1.52009	1.26834	0.214667	0.245	0.558024	0.104867	0.338004	0.288333	0.0224043	0.70296
Os01g0258700|mRNA|AK111727|CDS+3'UTR	1.02465	1.00024	0.999764	1.1237	0.998425	0.932908	0.880959	0.939315	1.64552	1.43199	0.697651	0.0662	0.672637	-0.0689709	0.585726	-0.154323	0.0243572	0.600544
Os01g0258700|mRNA|AK111903|CDS+3'UTR	1.00793	0.992132	0.611405	1.09677	0.906174	0.873891	0.881131	1.03332	1.6765	1.48464	0.442122	-0.288	0.320896	-0.168308	0.814652	-0.0676422	0.0169015	0.657783
Os01g0258700|mRNA|AY573063|CDS+3'UTR	0.888585	0.844556	0.949679	1.07192	1.06945	1.05299	1.42344	1.25354	0.748681	0.830699	0.245445	0.22	0.123979	0.292753	0.0735754	0.624772	0.449458	-0.135513
Os01g0258700|mRNA|AY620413|CDS+3'UTR	0.966939	0.947185	1.00243	1.1825	1.00709	0.96013	0.997572	0.966605	1.50926	1.34839	0.33552	0.186	0.806037	0.0391421	0.893291	0.037138	0.0249262	0.575932
Os01g0259200|mRNA|AK067283|CDS+3'UTR	0.854984	0.732243	0.93318	0.922555	0.784256	1.0716	1.09283	1.09066	1.7694	1.64024	0.24195	0.23	0.416563	0.212404	0.154054	0.464455	0.00366083	1.1064
Os01g0259200|mRNA|AK072073|CDS+3'UTR	0.951196	0.796627	0.759539	0.942528	0.807951	1.05131	1.14527	1.11675	2.33289	2.0967	0.851993	-0.041	0.729127	0.0823679	0.233813	0.3776	0.00221559	1.34522
Os01g0259300|mRNA|AK105158|UTR	0.551977	1.81907	0.722985	1.14912	1.00514	0.99489	0.683389	1.11268	0.602471	1.14111	0.851056	-0.137	0.996561	-0.00294066	0.778302	-0.200531	0.724805	-0.273243
Os01g0259400|mRNA|AK102537|CDS+3'UTR	0.91299	1.08987	1.08999	1.16081	0.917538	0.806594	0.667347	0.707553	1.88482	1.38935	0.380597	0.173	0.316896	-0.213539	0.115063	-0.537707	0.0444822	0.698002
Os01g0259600|mRNA|AK066193|CDS+3'UTR	1.03888	1.06184	0.864229	0.978908	1.02155	0.91547	1.18868	1.05895	0.874902	0.864205	0.298949	-0.191	0.493303	-0.119132	0.737643	0.0951958	0.146455	-0.272482
Os01g0259900|COMBINER_EST|CI079126|6	1.01098	0.912721	0.989142	1.10686	0.827785	0.937849	1.73417	0.951825	2.0867	2.27209	0.498997	0.123	0.503072	-0.124621	0.338015	0.419507	0.00236497	1.18062
Os01g0260000|mRNA|AK108460|CDS+3'UTR	0.847492	0.983889	0.991301	1.105	1.10192	0.912176	1.33397	0.94584	1.56605	1.00878	0.324077	0.197	0.524808	0.134781	0.393638	0.298779	0.183711	0.460949
Os01g0260100|mRNA|AK070313|CDS+3'UTR	0.968225	1.15516	0.975281	1.48776	2.13798	1.02535	1.30398	0.819766	0.321414	0.56596	0.538977	0.188	0.315595	0.485426	0.930365	-0.0326495	0.0204186	-1.31012
Os01g0260500|COMBINER_EST|AU078742|6	1.03	1.14581	0.880818	0.97087	0.696429	0.895196	1.74432	0.860255	1.62199	2.11379	0.231263	-0.232	0.0902684	-0.46035	0.70607	0.173239	0.0235201	0.769285
Os01g0260700|COMBINER_EST|AU078770|7	0.934873	0.89568	1.22435	1.06966	1.08771	0.900578	0.800069	0.751457	1.17683	1.22718	0.121666	0.323	0.560546	0.113163	0.410504	-0.238969	0.0642352	0.393176
Os01g0260800|mRNA|AK071445|CDS+3'UTR	0.861407	0.769176	0.926972	1.07878	1.37258	1.27001	1.31381	1.17521	0.358643	0.50686	0.168866	0.297	0.0141375	0.697789	0.0805904	0.610264	0.0196534	-0.932937
Os01g0261000|mRNA|AK062597|UTR	0.543445	0.490156	0.996697	0.954655	0.909104	1.00331	1.01563	1.77711	2.22997	1.70106	0.00475039	0.918	0.00644744	0.887887	0.0175329	1.38019	0.00102402	1.91597
Os01g0261100|mRNA|AK102361|CDS+3'UTR	0.843383	0.810942	0.9098	0.966257	0.837919	1.03492	1.22131	1.03887	1.20291	1.27137	0.296679	0.181	0.407671	0.171237	0.169722	0.445755	0.0210056	0.580488
Os01g0261200|mRNA|AB028187|CDS+3'UTR	1.06343	1.03863	1.33554	0.784918	0.949654	0.9923	0.907655	1.23347	1.00776	0.78067	0.910032	-0.0377	0.48561	-0.114542	0.975411	0.00976849	0.291918	-0.244735
Os01g0261200|mRNA|AK062259|CDS+3'UTR	1.0047	0.995319	1.39108	0.831989	1.0585	1.05335	0.872641	1.22625	0.914156	0.800213	0.747073	0.105	0.621415	0.078505	0.880808	0.0488548	0.245854	-0.225516
Os01g0261200|mRNA|AK102808|CDS+3'UTR	1.05271	1.01909	1.29284	0.791109	0.964889	0.964956	1.45355	1.2244	0.981264	0.826634	0.912658	-0.0345	0.527457	-0.102214	0.246267	0.36513	0.315666	-0.201683
Os01g0261400|COMBINER|AU166981|6	0.684536	1.18801	0.95425	1.2039	1.12956	0.624819	1.04794	11.9136	0.899928	0.826317	0.509562	0.249	0.830761	-0.102237	0.174545	1.97018	0.853547	-0.0645471
Os01g0261500|mRNA|AK063838|CDS+3'UTR	1.12186	1.01912	0.903195	0.981239	0.667911	0.655197	1.23123	0.866327	1.32613	1.72393	0.316366	-0.184	0.0122841	-0.692744	0.8803	-0.050065	0.0775717	0.499854
Os01g0261500|mRNA|AK072194|CDS+3'UTR	1.08011	1.07976	0.926134	0.890778	0.588914	0.554148	1.34482	0.772792	1.69814	1.62865	0.166993	-0.25	0.00414655	-0.918709	0.833128	-0.0831618	0.0158933	0.62287
Os01g0261500|mRNA|AK101899|CDS+3'UTR	1.37143	1.46932	1.01921	1.14136	0.962219	0.956193	1.28365	0.776172	0.697318	0.981151	0.0719387	-0.396	0.0216004	-0.565505	0.220044	-0.508062	0.031569	-0.779192
Os01g0261600|COMBINER_EST|Os01g0261600|8	0.195631	0.409033	0.810939	1.01547	1.10516	1.06861	0.275326	1.32781	1.21112	0.984763	0.0181812	1.68	0.0103217	1.94175	0.270631	1.09588	0.0113721	1.94885
Os01g0261700|mRNA|AK100325|CDS+3'UTR	0.872198	0.684304	0.901643	1.19875	1.36119	1.28694	1.24975	1.10909	0.0526448	0.156764	0.155284	0.428	0.0180925	0.776688	0.097487	0.607785	0.0076831	-3.08817
Os01g0261900|COMBINER|CI102770|6	0.950772	0.683459	0.837369	1.10186	1.4434	1.57671	1.10174	1.05178	0.0776501	0.130967	0.398117	0.253	0.0188339	0.90415	0.236974	0.41726	0.00130672	-2.99884
Os01g0262500|mRNA|AK071545|CDS+3'UTR	0.946423	1.20995	0.730562	0.853609	1.24515	1.05661	1.62031	1.08699	0.829947	0.86724	0.10753	-0.438	0.663207	0.100129	0.412975	0.310548	0.16928	-0.334954
Os01g0262600|COMBINER_EST|CI267443|6	0.977363	0.888782	1.06877	1.19052	0.900218	0.824264	1.02316	0.960542	1.63431	1.64318	0.170248	0.275	0.521194	-0.113672	0.753522	0.0890431	0.00747274	0.814152
Os01g0262700|mRNA|AK100901|CDS+3'UTR	0.834866	0.758431	1.1415	1.16724	0.876037	0.685293	1.26985	0.854766	2.47329	2.36042	0.0269419	0.537	0.858	-0.038425	0.29208	0.388776	0.00068514	1.60239
Os01g0262700|mRNA|AK119928|CDS+3'UTR	1.11697	0.976166	1.02442	1.11819	0.698237	0.442236	0.945831	0.459726	1.73374	1.46684	0.842718	0.0356	0.0365827	-0.910055	0.196811	-0.663143	0.0327437	0.610907
Os01g0263000|COMBINER_EST|AU081576|6	1.11352	2.45269	0.322156	0.378215	0.361717	0.576035	0.898055	1.46064	2.08866	1.18959	0.00793815	-2.24	0.022394	-1.85616	0.356904	-0.529007	0.903563	-0.0682206
Os01g0263200|COMBINER_EST|Os01g0263200|8	1.12079	2.51224	0.311421	0.394596	0.377795	0.591413	0.892232	1.40859	1.89709	1.21548	0.00883919	-2.26	0.0239841	-1.82779	0.315647	-0.581872	0.789494	-0.144082
Os01g0263300|mRNA|AK061583|CDS+3'UTR	2.0643	1.78933	1.03806	0.963339	2.06934	1.21678	0.734111	0.239911	0.597539	0.634133	0.00553282	-0.943	0.441366	-0.276412	0.0175161	-2.19522	0.00078983	-1.64256
Os01g0263300|mRNA|AK102117|CDS+3'UTR	1.94494	1.6158	1.02107	0.979367	1.94385	1.15095	0.956698	0.304976	0.537587	0.620406	0.0102147	-0.826	0.494465	-0.245112	0.0428581	-1.71453	0.00133804	-1.61806
Os01g0263500|COMBINER_EST|CI555545|6	1.05899	1.03221	0.91699	0.911301	1.06155	1.05803	1.73625	0.968799	0.884501	0.9631	0.25801	-0.194	0.90072	0.0195718	0.457532	0.310913	0.316753	-0.179862
Os01g0263600|mRNA|AK064411|CDS+3'UTR	1.00569	0.726541	0.994339	0.993413	0.801846	2.07518	1.51873	2.74757	0.886133	1.11269	0.386585	0.217	0.339551	0.593665	0.0335259	1.25685	0.446696	0.216167
Os01g0263600|mRNA|AK101040|CDS+3'UTR	0.783736	0.447177	1.20019	1.06011	0.943302	2.00655	1.58293	3.71157	0.633379	0.593423	0.0509953	0.93	0.0794416	1.21658	0.0173339	2.03364	0.886279	0.050457
Os01g0263900|mRNA|AK063318|CDS+3'UTR	0.184234	0.698155	0.582391	0.591746	1.01902	1.26105	1.54376	1.84437	3.27168	0.981331	0.373947	0.711	0.0852762	1.66029	0.0273371	2.23417	0.0734873	2.32081
Os01g0264000|COMBINER_EST|CI410152|0	0.891702	2.60071	1.02626	0.875529	2.25129	2.15233	0.974411	2.09924	0.543208	0.513729	0.306697	-0.684	0.412071	0.531553	0.900349	-0.0905361	0.060235	-1.52744
Os01g0264100|COMBINER_EST|Os01g0264100|8	0.443963	0.595231	0.725957	1.01975	0.980633	1.13289	1.45002	1.95334	0.799405	1.64768	0.0561702	0.743	0.0110951	1.03588	0.00464538	1.71099	0.0582696	1.1587
Os01g0264200|COMBINER|CI274096|6	0.901579	0.829176	1.10916	1.11488	0.752566	0.653777	1.26568	0.833307	2.23697	2.13767	0.077576	0.363	0.15282	-0.301758	0.491244	0.248277	0.00126991	1.33865
Os01g0264400|mRNA|AK107988|CDS+3'UTR	0.934697	1.6003	1.08076	1.00225	0.980531	0.74827	0.529497	0.997754	1.16268	1.38136	0.505541	-0.233	0.215504	-0.513824	0.182152	-0.750732	0.884329	0.0513148
Os01g0264500|mRNA|AK062518|CDS+3'UTR	0.910621	0.97229	1.16657	1.17054	1.04352	1.0415	0.858205	1.0285	0.92184	0.937155	0.107272	0.313	0.38307	0.147873	0.993942	-0.00222206	0.913871	-0.0177164
Os01g0264600|COMBINER|CI066965|3	1.89921	1.04979	1.42988	2.69632	1.79986	0.952575	0.436963	0.189694	0.339979	0.228183	0.374547	0.476	0.831144	-0.108854	0.0112935	-2.29408	0.00492604	-2.34185
Os01g0264700|mRNA|AK071712|CDS+3'UTR	1.00666	0.993382	0.735111	0.82403	0.955331	1.18402	1.0881	0.972906	1.71218	1.35822	0.085526	-0.362	0.656035	0.0888834	0.884198	0.0410886	0.0360749	0.608776
Os01g0264800|COMBINER_EST|Os01g0264800|8	1.1394	1.28601	0.71962	0.899317	1.07738	0.988613	1.20752	1.01152	0.609407	0.625554	0.041809	-0.589	0.240019	-0.23009	0.661624	-0.131308	0.00454482	-0.971248
Os01g0264900|mRNA|AK059509|UTR	0.981076	1.0539	0.956305	1.01929	0.90309	0.89523	0.599735	1.11895	1.65602	1.54161	0.796262	-0.0425	0.308021	-0.177452	0.473054	-0.311815	0.0160318	0.651991
Os01g0265000|COMBINER_EST|CI053516|0	1.01977	1.21901	0.980615	1.18879	0.814762	0.794729	0.892246	0.376854	1.04888	1.10604	0.828052	-0.0463	0.0565044	-0.470485	0.122039	-0.943183	0.794019	-0.0498538
Os01g0265100|mRNA|AK067217|CDS+3'UTR	0.841281	1.11247	1.00308	0.971056	1.17804	0.996925	1.19892	1.24188	0.348067	0.319819	0.895853	0.0288	0.507334	0.163764	0.311431	0.334917	0.00232763	-1.53583
Os01g0265200|mRNA|AK121045|CDS+3'UTR	1.0275	1.22478	0.973236	0.925192	0.861457	0.878597	1.06108	0.943271	1.96316	1.91191	0.239466	-0.241	0.104475	-0.366769	0.583676	-0.16519	0.0120948	0.788264
Os01g0265400|mRNA|AK102033|CDS+3'UTR	1.15027	0.992225	1.11188	1.38264	0.500928	0.314024	0.689736	0.3466	1.00784	1.22875	0.344771	0.215	0.00933639	-1.42955	0.0507496	-1.12763	0.780889	0.058867
Os01g0265400|mRNA|AK120531|CDS+3'UTR	1.07253	0.963617	1.00125	1.39117	0.58925	0.347473	1.37653	0.282541	0.99875	1.26334	0.4065	0.215	0.022909	-1.16781	0.425227	-0.704994	0.515318	0.143942
Os01g0265700|mRNA|AK111252|CDS+3'UTR	1.08068	0.943772	0.821409	0.871964	0.847517	0.921821	1.07529	1.05958	1.31285	1.46779	0.198898	-0.255	0.319681	-0.192286	0.779812	0.0798869	0.0614466	0.458956
Os01g0265800|mRNA|AK099896|CDS+3'UTR	1.2811	1.28821	0.983415	1.01686	1.14826	1.3148	0.963842	0.879384	0.967627	0.92381	0.0716328	-0.361	0.713688	-0.0642285	0.135443	-0.480655	0.0454884	-0.442277
Os01g0265800|mRNA|AK109487|CDS+3'UTR	0.935611	1.00276	1.1793	0.928436	1.00221	0.997793	1.01089	1.02316	0.979426	0.907711	0.598888	0.111	0.775985	0.0460181	0.801118	0.0703459	0.819247	-0.038825
Os01g0265900|COMBINER_EST|CI076589|3	1.12259	1.02658	0.88506	0.974112	0.963812	0.863481	1.05508	0.782387	1.4978	1.35358	0.264925	-0.209	0.228435	-0.234808	0.463907	-0.240688	0.0719274	0.407472
Os01g0266000|mRNA|AK121684|CDS+3'UTR	0.972398	1.05156	1.02839	1.21102	0.92319	0.826745	0.802183	0.597536	1.92464	1.9856	0.459564	0.142	0.266808	-0.21097	0.133585	-0.546527	0.00418874	0.951004
Os01g0266100|mRNA|AK063246|CDS+3'UTR	1.29571	0.375257	0.824383	0.658373	0.426303	1.27715	0.506209	1.33889	1.36526	1.21303	0.91174	0.0793	0.930484	0.081593	0.77776	0.239574	0.258048	0.884047
Os01g0266200|mRNA|AK120244|CDS+3'UTR	1.00941	2.24573	0.709806	0.638714	0.488764	0.569438	0.990676	1.32828	1.80019	1.17516	0.0613445	-1.16	0.030185	-1.51294	0.458961	-0.392329	0.924935	-0.0498447
Os01g0266400|mRNA|AK121188|CDS+3'UTR	0.457354	3.35041	0.865001	1.17812	1.18973	0.816752	1.52569	0.782133	0.989038	1.01108	0.79514	-0.294	0.774357	-0.328561	0.869923	-0.180385	0.784402	-0.30786
Os01g0266500|mRNA|AK101084|CDS+3'UTR	0.928137	1.49309	0.999216	1.16939	1.17962	1.00078	0.855994	0.957174	0.98344	1.73987	0.701795	-0.123	0.720896	-0.115629	0.334174	-0.379096	0.733383	0.152089
Os01g0266600|mRNA|AK058396|CDS+3'UTR	1.00689	1.2481	0.968603	0.993157	1.32844	1.20605	1.10402	0.896912	0.628607	0.616331	0.35556	-0.193	0.413321	0.175188	0.591434	-0.171917	0.0116175	-0.848816
Os01g0266600|mRNA|AK069749|CDS+3'UTR	0.818031	0.989711	1.08193	1.17091	1.34717	1.36262	1.0104	0.951054	0.534464	0.576294	0.15116	0.323	0.0310021	0.590502	0.677288	0.123607	0.0207591	-0.697133
Os01g0266800|mRNA|AK069474|CDS+3'UTR	0.884737	0.60413	1.31011	0.973657	0.910932	0.731545	1.8497	1.02706	2.57779	2.06382	0.0993848	0.627	0.591799	0.159091	0.0902893	0.914778	0.00436228	1.6576
Os01g0267100|mRNA|AK065023|CDS+3'UTR	0.983329	0.868792	1.01516	1.08719	0.875802	0.812165	1.11849	0.985064	1.72815	1.44651	0.322628	0.185	0.469231	-0.132154	0.536668	0.183506	0.0157948	0.77449
Os01g0267100|mRNA|AK105155|CDS+3'UTR	0.278973	0.330351	0.978927	0.707794	1.03749	1.16483	1.08865	1.02153	1.1105	0.667766	0.00417847	1.46	0.00064493	1.85647	0.00183569	1.7965	0.0100138	1.50418
Os01g0267200|mRNA|AB037152|CDS+3'UTR	1.00174	0.983754	1.00617	0.959453	1.036	0.998259	1.16479	1.00672	0.814344	0.774431	0.924922	-0.0149	0.82593	0.0348115	0.664364	0.125421	0.104481	-0.321982
Os01g0267200|mRNA|AK099455|CDS+3'UTR	1.1868	1.10273	1.04628	0.886921	0.977552	1.03482	0.902356	1.02296	0.966504	0.913265	0.22802	-0.248	0.29734	-0.185762	0.398596	-0.251812	0.147775	-0.284097
Os01g0267300|COMBINER_EST|AU082078|7	0.398337	0.358765	0.916861	0.905051	1.11125	1.48747	1.50416	1.00318	0.996829	1.38845	0.00143851	1.27	0.00153192	1.76593	0.00476891	1.70019	0.00261178	1.63786
Os01g0267400|COMBINER_EST|CI502839|4	1.41137	1.35192	0.911916	1.1052	0.990102	0.957143	1.029	1.01	0.555713	0.643015	0.0631181	-0.46	0.0296304	-0.504824	0.161579	-0.438252	0.00239374	-1.20838
Os01g0267600|COMBINER_EST|Os01g0267600|8	1.07947	0.935229	0.936767	0.920721	1.22965	1.2227	1.38143	1.0675	0.79567	0.653238	0.527416	-0.114	0.158691	0.287305	0.403904	0.273343	0.0739403	-0.478893
Os01g0267800|COMBINER_EST|Os01g0267800|8	0.952156	0.941957	0.681057	0.875569	0.90589	1.5228	1.05025	1.37188	1.28058	1.3986	0.20929	-0.294	0.372938	0.310566	0.298077	0.341939	0.0353087	0.498893
Os01g0267900|COMBINER_EST|AU184694|7	0.971961	0.849661	1.26929	0.928572	1.07908	1.02885	1.38947	1.07284	0.591602	0.637584	0.327463	0.257	0.266329	0.213453	0.215862	0.426022	0.0309775	-0.565272
Os01g0268000|mRNA|AK107975|CDS+3'UTR	1.05418	0.517087	0.95603	0.69327	0.667007	0.890769	1.04599	1.96637	2.01962	1.93372	0.760787	0.141	0.891656	0.0621493	0.134407	0.957904	0.0257687	1.42043
Os01g0268100|mRNA|AK066443|CDS+3'UTR	1.61461	1.79846	1.01181	0.988328	0.921043	1.07022	1.3093	0.923764	0.943633	0.863944	0.00874433	-0.769	0.0124955	-0.779349	0.10678	-0.631776	0.00598486	-0.916319
Os01g0268300|mRNA|AK058666|CDS+3'UTR	0.962599	1.48209	0.940725	1.03885	0.816557	0.685877	1.28319	0.694419	4.07703	3.39579	0.374963	-0.273	0.0791591	-0.674496	0.48321	-0.33951	0.00526865	1.63931
Os01g0268300|mRNA|AK102391|CDS+3'UTR	0.971329	1.48313	0.84027	1.02952	0.780021	0.679163	1.14662	0.61154	4.3168	3.78384	0.267492	-0.368	0.061127	-0.72163	0.303527	-0.519384	0.00362352	1.75157
Os01g0268500|COMBINER_EST|Os01g0268500|8	0.840449	1.07697	1.0571	0.873023	1.01478	0.712339	1.0354	0.770257	0.985431	1.06202	0.95207	0.014	0.580223	-0.162203	0.78809	-0.0913091	0.631652	0.104708
Os01g0268600|COMBINER_EST|CI122564|6	1.26943	1.30986	1.08027	0.833972	0.621498	0.734865	0.925694	1.13669	0.856021	1.22753	0.0928199	-0.442	0.00630357	-0.932113	0.296047	-0.330074	0.243861	-0.331061
Os01g0268800|mRNA|AK073347|CDS+3'UTR	0.925743	0.75186	1.05976	1.13792	1.8854	2.01	0.943614	3.41537	0.685559	0.639264	0.10138	0.396	0.00320511	1.22242	0.169809	1.10555	0.154012	-0.333692
Os01g0268800|mRNA|AK105874|CDS+3'UTR	0.89514	0.72823	1.11714	1.15023	2.01558	2.03119	0.554467	3.34039	0.659379	0.650509	0.0563691	0.49	0.00223864	1.32544	0.447276	0.753269	0.179721	-0.301915
Os01g0268900|mRNA|AK062596|CDS+3'UTR	0.791064	0.846937	0.952254	1.05014	0.560647	0.502291	1.30301	1.19501	1.69508	2.08479	0.14445	0.289	0.0194399	-0.625217	0.0768611	0.60834	0.00356788	1.19953
Os01g0269000|mRNA|AK068875|CDS+3'UTR	0.697645	0.337028	0.897223	0.692466	1.08166	1.11538	1.44023	1.71544	0.945905	1.05719	0.178752	0.701	0.0467914	1.17964	0.0149251	1.69669	0.0670405	1.04425
Os01g0269100|mRNA|AK067610|CDS+3'UTR	1.24568	1.17787	0.934886	1.07801	0.918719	0.891804	0.935694	1.0872	1.01211	0.988039	0.180275	-0.271	0.0512922	-0.42031	0.38083	-0.264191	0.147508	-0.276557
Os01g0269500|mRNA|AK103817|CDS+3'UTR	1.00831	0.689018	0.844686	0.991758	0.774437	0.954831	1.37714	1.4642	1.35809	1.37699	0.631255	0.135	0.876048	0.044991	0.0668768	0.768619	0.0477276	0.714271
Os01g0269800|COMBINER_EST|Os01g0269800|8	10.755	1.33475	1.08812	0.725922	0.535412	2.15382	0.914869	1.93808	0.842792	0.919018	0.136465	-2.09	0.24262	-1.81894	0.232743	-1.50862	0.131059	-2.10604
Os01g0269900|mRNA|AK068395|CDS+3'UTR	0.979064	1.02138	1.28117	0.835195	0.782281	0.730438	1.35877	0.769852	1.21492	1.0514	0.863952	0.0488	0.0596035	-0.403704	0.935206	0.0324802	0.356788	0.176592
Os01g0270000|COMBINER_EST|Os01g0270000|8	1.05892	1.11363	1.03458	0.724562	1.23206	1.89598	0.96658	0.804679	0.44883	0.712722	0.242391	-0.327	0.144801	0.493079	0.332275	-0.300205	0.0318456	-0.941102
Os01g0270100|mRNA|AK073275|CDS+3'UTR	1.15472	0.957016	1.15737	0.813206	1.04491	1.18951	0.914734	0.851576	1.07682	0.950521	0.672545	-0.116	0.677325	0.0848012	0.410556	-0.252262	0.786157	-0.0552969
Os01g0270100|mRNA|AK104155|CDS+3'UTR	1.35324	1.14379	0.986232	0.939587	1.17221	1.30593	1.01396	0.830033	0.919884	0.890633	0.0998336	-0.37	0.966864	-0.00796318	0.195764	-0.439497	0.0603933	-0.458904
Os01g0270100|mRNA|AK119511|CDS+3'UTR	1.1858	0.999435	1.00057	0.870488	1.11076	1.28147	0.897812	0.874474	1.11461	0.989617	0.298822	-0.222	0.52022	0.132153	0.332784	-0.297037	0.793629	-0.0517837
Os01g0270300|mRNA|AK060365|CDS+3'UTR	0.657784	1.38485	1.30682	1.04019	0.961361	0.805388	1.06125	1.12645	0.921891	0.836293	0.540096	0.289	0.797067	-0.117253	0.67869	0.196067	0.788848	-0.120332
Os01g0270300|mRNA|AK101508|CDS+3'UTR	0.596129	1.2278	1.27113	1.02033	0.9871	0.795825	1.35451	0.821684	1.01307	0.92075	0.382041	0.413	0.909413	0.0510092	0.571388	0.302325	0.691364	0.174921
Os01g0270300|mRNA|AK103467|CDS+3'UTR	0.678905	1.39106	1.26145	1.016	0.953415	0.820017	1.38372	1.21863	0.984253	0.862282	0.625317	0.22	0.756793	-0.136281	0.386245	0.418174	0.859981	-0.0770655
Os01g0270700|COMBINER_EST|CI355882|5	1.09928	0.927134	0.842421	1.15339	0.880609	1.07859	1.2553	1.63909	0.759029	0.649697	0.891208	-0.0345	0.813548	-0.0508437	0.160469	0.506758	0.0549558	-0.523673
Os01g0271000|mRNA|AK071543|CDS+3'UTR	0.965827	0.94161	0.986105	1.08076	1.01409	0.869103	1.43714	0.885632	2.17182	1.81553	0.499281	0.114	0.89936	-0.0226259	0.522085	0.24247	0.0044913	1.05813
Os01g0271200|mRNA|AK073797|CDS+3'UTR	0.998064	1.00194	1.09008	1.14877	0.92246	0.934364	0.61231	0.725007	1.08108	1.17132	0.336668	0.162	0.506516	-0.107193	0.0909152	-0.5858	0.336359	0.1703
Os01g0271400|COMBINER_EST|CI470221|6	0.773539	1.02244	1.32397	1.21338	0.909684	0.978052	0.659697	0.960887	3.5195	2.85553	0.0744099	0.511	0.707281	0.084929	0.664547	-0.159625	0.0017475	1.83378
Os01g0271500|mRNA|AK062561|CDS+3'UTR	1.20901	1.31759	1.04907	1.10056	1.04514	0.775366	0.850249	0.644663	0.956807	0.805508	0.209233	-0.232	0.0925359	-0.487538	0.0531379	-0.769575	0.0460262	-0.523727
Os01g0271500|mRNA|AK101384|CDS+3'UTR	1.16171	1.15563	0.91617	0.998611	0.963747	1.00139	0.667856	0.604893	1.62037	1.53737	0.146071	-0.277	0.185452	-0.238102	0.0259037	-0.866288	0.0449023	0.445926
Os01g0271700|mRNA|AK100277|CDS+3'UTR	1.16721	1.28487	1.0916	1.08208	1.02433	0.976251	0.885815	0.831971	0.796104	0.971043	0.327886	-0.172	0.138761	-0.292338	0.119003	-0.512497	0.0670341	-0.47802
Os01g0272600|mRNA|AK067786|CDS+3'UTR	1.01911	1.0141	0.940849	0.996839	0.872874	0.809348	1.00317	0.801822	1.04644	1.22766	0.662812	-0.07	0.147705	-0.274418	0.553093	-0.180796	0.412828	0.156941
Os01g0272800|COMBINER_EST|CI136438|6	1.73449	0.598605	1.20487	1.40919	0.981694	1.01865	1.28223	0.819471	0.565512	0.952965	0.573475	0.355	0.964748	-0.0270944	0.989371	0.00861691	0.499872	-0.473032
Os01g0273000|COMBINER_EST|CI038494|0	0.823391	0.860096	1.02346	1.02834	0.977074	0.937009	1.03387	0.9233	1.11768	1.06669	0.126958	0.286	0.286384	0.185227	0.461098	0.215356	0.0728562	0.375713
Os01g0273100|mRNA|AK105320|CDS+3'UTR	0.844179	1.19704	1.48712	1.29212	0.924628	0.658223	0.57742	1.37775	1.08152	0.693536	0.132787	0.464	0.28352	-0.365749	0.754835	-0.172543	0.552173	-0.214998
Os01g0273300|COMBINER_EST|CI220322|6	1.18005	1.22871	0.924112	0.990192	1.00991	1.28396	0.900755	1.2195	0.811636	0.908543	0.0958042	-0.332	0.699758	-0.0805883	0.536365	-0.200251	0.041726	-0.48773
Os01g0273400|COMBINER|CI317351|6	0.521352	1.15642	1.17571	1.02163	0.861409	1.0802	0.744798	1.22169	0.978826	0.557162	0.328612	0.497	0.532086	0.313037	0.595397	0.296901	0.898346	-0.0723519
Os01g0273500|mRNA|AK069401|CDS+3'UTR	0.98281	0.850961	1.1724	0.988328	0.499587	0.576808	1.206	1.01181	3.3087	2.59103	0.27745	0.235	0.0144881	-0.768589	0.384183	0.272509	0.00160011	1.67882
Os01g0273800|mRNA|AK109645|CDS+3'UTR	0.7478	0.835579	1.00825	0.99182	1.46121	0.954469	1.32498	1.09145	0.83841	1.28023	0.0990208	0.339	0.103803	0.57918	0.0906925	0.605322	0.228685	0.390281
Os01g0273900|COMBINER|CI406541|3	0.612582	1.29976	2.2483	3.57147	1.25718	1.04271	0.560374	0.959044	0.950357	0.738397	0.0273857	1.67	0.45226	0.35965	0.607813	-0.283545	0.84646	-0.0911069
Os01g0273900|COMBINER|CI439422|x	1.19273	2.54126	0.499047	0.387692	0.374526	0.557359	0.881221	1.45253	1.84117	1.13479	0.0116437	-1.98	0.0161549	-1.93	0.280307	-0.621835	0.615275	-0.268384
Os01g0274100|COMBINER_EST|Os01g0274100|8	0.467621	1.95182	0.950677	0.590605	1.27719	1.30908	1.05188	2.33584	0.368046	0.601983	0.6834	-0.35	0.597779	0.436647	0.431366	0.714344	0.274737	-1.02124
Os01g0274300|mRNA|AK107917|CDS+3'UTR	0.753279	0.994613	0.738206	1.02467	1.21778	1.18704	0.576587	0.508702	1.31992	1.00542	0.980651	0.0069	0.0863673	0.47408	0.0789874	-0.67648	0.180104	0.412391
Os01g0274500|COMBINER_EST|Os01g0274500|8	0.969141	1.05444	0.9611	1.10197	1.03184	1.66543	2.06508	0.911739	0.879632	0.874467	0.885479	0.0258	0.272669	0.374934	0.398371	0.440819	0.261437	-0.204902
Os01g0274800|mRNA|AK107461|CDS+3'UTR	0.572846	0.575969	0.625993	0.951098	1.05142	1.10453	1.16033	0.521197	2.04074	2.14659	0.181658	0.426	0.00421116	0.90774	0.394121	0.437076	0.00032295	1.86543
Os01g0275200|COMBINER_EST|Os01g0275200|8	0.696606	0.765171	1.18625	1.36785	1.27484	1.33772	1.68094	0.842991	0.693384	0.730579	0.0100974	0.803	0.00662067	0.838911	0.163368	0.705296	0.829705	-0.036715
Os01g0275300|mRNA|AK058411|UTR	1.18115	1.25824	0.943816	1.05953	0.611685	0.596789	0.909494	0.719293	1.60404	1.6236	0.152861	-0.286	0.00299128	-1.01272	0.0992286	-0.591903	0.060008	0.404657
Os01g0275600|mRNA|AK061675|CDS+3'UTR	1.105	1.0392	0.927061	0.962281	0.859595	1.14259	0.860144	0.691253	2.1354	1.39408	0.294303	-0.182	0.622575	-0.112734	0.160387	-0.474787	0.06624	0.687152
Os01g0275600|mRNA|AK064813|CDS+3'UTR	1.0569	0.997765	1.00224	0.996918	0.936187	1.05486	0.925836	0.748357	2.07647	1.42065	0.806698	-0.0389	0.784996	-0.0473476	0.336238	-0.302994	0.0434354	0.742034
Os01g0275600|mRNA|AK121307|CDS+3'UTR	1.0405	1.01163	0.938421	1.07934	0.9321	0.988508	0.941284	0.780483	1.98432	1.30824	0.873584	-0.0278	0.558799	-0.0960364	0.395557	-0.259407	0.0720503	0.651157
Os01g0275800|mRNA|AK119475|UTR	1.02606	0.703401	1.06075	1.15748	0.514298	0.509499	0.974601	0.424065	2.89112	2.02162	0.200489	0.383	0.0432805	-0.730854	0.469941	-0.402147	0.00916428	1.5088
Os01g0275900|COMBINER_EST|Os01g0275900|8	1.00705	1.37946	0.763532	1.00487	0.914586	0.995156	1.73315	0.991037	0.981505	1.06788	0.179351	-0.428	0.248568	-0.305029	0.72164	0.153081	0.421842	-0.203215
Os01g0276000|mRNA|AK058917|CDS+3'UTR	0.88161	0.887724	1.07851	0.996852	1.00316	0.92442	1.11177	0.795237	1.38273	1.33921	0.206918	0.229	0.468928	0.122386	0.786939	0.0879588	0.0158187	0.621255
Os01g0276000|mRNA|AK119715|CDS+3'UTR	0.971402	0.943127	1.15211	1.1134	1.02944	0.961771	0.91482	0.943892	1.59969	1.40612	0.177454	0.243	0.730971	0.0559802	0.877542	-0.0427055	0.0184751	0.647923
Os01g0276000|mRNA|AK122128|CDS+3'UTR	0.99931	1.00069	1.03011	1.02227	0.991949	0.852641	0.730322	0.927205	1.45034	1.27888	0.810878	0.0373	0.509345	-0.120825	0.373854	-0.281218	0.0548997	0.445635
Os01g0276100|mRNA|AK059596|CDS+3'UTR	1.00708	0.947994	0.847681	1.00841	1.04779	0.992969	1.13598	1.04022	0.888722	0.785413	0.671542	-0.0797	0.705508	0.0620198	0.590815	0.153846	0.247366	-0.225901
Os01g0276200|COMBINER_EST|CI141240|6	1.04872	1.29599	0.953541	1.07698	0.858075	0.674273	0.789022	0.612287	1.41828	1.17958	0.35622	-0.202	0.0529428	-0.616051	0.0637617	-0.746133	0.514819	0.149864
Os01g0276300|mRNA|AK108165|CDS+3'UTR	14.3514	0.646345	0.85018	0.369918	0.650902	29.8446	0.468675	19.1769	1.17622	2.48357	0.221352	-2.44	0.84647	0.53321	0.992635	-0.022769	0.644964	-0.833458
Os01g0276400|mRNA|AK106403|CDS+3'UTR	1.31939	1.26464	1.02293	1.05198	1.11251	0.977585	0.78353	0.854406	0.587201	0.610434	0.101703	-0.316	0.133759	-0.308742	0.0607781	-0.658771	0.00223443	-1.10938
Os01g0276500|mRNA|AK061002|CDS+3'UTR	1.01154	0.832731	1.01364	1.05595	0.957075	0.749237	0.988592	0.853898	1.07904	1.07402	0.389569	0.173	0.625452	-0.116139	0.995899	0.00155353	0.274244	0.230151
Os01g0276500|mRNA|AK099335|CDS+3'UTR	1.15585	0.953958	1.00844	1.05096	0.991629	0.928159	0.955206	0.753927	1.0898	1.12632	0.88038	-0.0286	0.512287	-0.130318	0.356326	-0.307285	0.691343	0.0773692
Os01g0276600|mRNA|AK071739|CDS+3'UTR	0.918816	0.983235	0.635604	1.15365	0.916367	1.09273	1.41772	1.64843	1.01705	0.812037	0.685205	-0.151	0.696311	0.0742364	0.0588372	0.685606	0.755162	-0.064724
Os01g0276700|mRNA|AK059579|CDS+3'UTR	1.02022	0.952682	0.832238	1.00084	1.06616	0.99916	1.08909	1.05426	0.406017	0.465326	0.566425	-0.111	0.691336	0.0661316	0.669542	0.120203	0.00260173	-1.18151
Os01g0276700|mRNA|AK100799|CDS+3'UTR	1.07288	1.00863	0.95762	0.991449	1.03397	0.98826	1.22925	1.24581	0.616207	0.684699	0.564728	-0.0944	0.799128	-0.0413594	0.388844	0.250486	0.0151944	-0.679426
Os01g0276700|mRNA|AK103164|CDS+3'UTR	0.923747	0.913934	0.947865	1.07208	1.09841	1.055	1.32493	1.17889	0.603122	0.663017	0.449412	0.134	0.200525	0.228467	0.163728	0.443802	0.0285617	-0.539047
Os01g0276700|mRNA|AK103465|CDS+3'UTR	1.20217	1.02074	0.979685	0.862826	1.43235	1.77223	0.908163	3.49851	0.775028	0.84068	0.214195	-0.269	0.0636265	0.524345	0.377757	0.686255	0.0641776	-0.456653
Os01g0276800|mRNA|AK062536|5'UTR+CDS	0.990847	0.996859	1.16418	1.00315	0.919811	0.928685	0.795645	1.04195	1.54439	1.18899	0.505527	0.121	0.515496	-0.104762	0.684536	-0.126359	0.0945084	0.447292
Os01g0276800|mRNA|AK072491|CDS+3'UTR	0.957318	0.992317	0.955494	1.07992	1.0625	0.945041	1.00774	0.933695	1.34797	1.23705	0.728648	0.0597	0.815119	0.0399823	0.980293	-0.0068965	0.0637274	0.405878
Os01g0276800|mRNA|AK102926|CDS+3'UTR	1.08718	0.995162	0.92007	0.966451	0.906338	0.902433	1.20372	1.00486	1.42108	1.23755	0.41387	-0.142	0.26173	-0.201788	0.785382	0.080451	0.114587	0.350445
Os01g0276800|mRNA|AK104914|CDS+3'UTR	1.2257	1.20342	0.857159	0.973389	0.866326	0.952401	1.02734	0.874744	1.43336	1.40951	0.0644511	-0.411	0.0563116	-0.419059	0.252203	-0.357448	0.207714	0.226925
Os01g0276800|mRNA|AK108476|CDS	1.45967	1.38902	0.997798	1.00221	1.22988	1.22165	0.907321	0.948616	0.586012	0.578431	0.0276413	-0.51	0.222589	-0.21618	0.0711076	-0.618065	0.00127071	-1.29025
Os01g0276900|mRNA|AK105130|CDS+3'UTR	0.988616	1.39787	0.581374	0.737166	0.848458	1.11419	0.706926	1.01151	1.23102	1.31859	0.0340848	-0.845	0.374316	-0.273901	0.242949	-0.475281	0.651157	0.116069
Os01g0277100|mRNA|AK062999|CDS+3'UTR	0.397155	0.475617	1.10313	1.24927	1.03872	0.962723	0.784198	0.82477	1.39895	1.18623	0.0017317	1.43	0.00297562	1.20218	0.0272384	0.887853	0.00160037	1.56754
Os01g0277500|mRNA|AK066984|CDS+3'UTR	0.696579	0.935113	1.32293	1.33165	1.04192	0.618657	0.95977	0.632468	1.59277	1.07964	0.0289714	0.718	0.983615	-0.00755976	0.893128	-0.050873	0.0793871	0.700257
Os01g0277600|COMBINER_EST|CI332929|6	0.824267	0.753929	1.61794	1.20559	1.9327	1.47155	0.746278	1.55015	0.784292	0.829466	0.0201568	0.825	0.00718314	1.09713	0.359067	0.448256	0.846172	0.0330167
Os01g0277700|mRNA|AK061133|CDS+3'UTR	1.02836	0.950026	1.08879	1.00222	1.17209	0.918462	0.997781	0.919762	0.948279	1.02328	0.639451	0.0798	0.742633	0.0699997	0.872989	-0.0451255	0.977091	-0.0048995
Os01g0277700|mRNA|AK099198|CDS+3'UTR	0.961776	0.917388	1.07663	1.0499	1.10381	0.877041	1.15778	0.977149	1.01314	0.987028	0.296393	0.179	0.744289	0.0669184	0.545322	0.179318	0.585621	0.090312
Os01g0277900|COMBINER_EST|Os01g0277900|8	1.00221	0.997793	0.905169	1.02419	0.983443	1.08772	1.21742	1.33648	0.430247	0.4719	0.749114	-0.0546	0.77084	0.0486074	0.248141	0.351133	0.00218527	-1.15011
Os01g0278000|COMBINER_EST|AU172536|6	0.944961	1.2046	2.06448	0.851727	1.02311	0.519566	1.27342	0.977415	1.06604	0.867948	0.564858	0.314	0.247841	-0.549274	0.845771	0.0644369	0.541256	-0.149474
Os01g0278100|mRNA|AK105195|CDS+3'UTR	1.36298	1.18215	0.578909	0.807132	0.636583	0.222346	0.845918	1.34901	7.41345	1.43896	0.0212134	-0.893	0.0399453	-1.75444	0.512896	-0.248843	0.195678	1.3635
Os01g0278200|mRNA|AK071473|CDS+3'UTR	1.12844	0.945256	0.997976	1.00203	0.545553	0.591392	1.18022	0.598734	1.52732	1.3084	0.800708	-0.0466	0.00940096	-0.862565	0.519805	-0.297033	0.082007	0.452853
Os01g0278600|mRNA|AK070514|CDS+3'UTR	0.938611	1.43531	0.638508	0.864	0.752209	0.88074	1.33847	1.0654	1.53033	1.45547	0.107054	-0.644	0.142753	-0.511985	0.911466	0.0410104	0.250934	0.36268
Os01g0278600|mRNA|AK073208|CDS+3'UTR	0.959046	1.48023	0.689256	0.873682	0.918008	1.0427	1.30496	0.695226	1.21691	1.46111	0.10699	-0.619	0.366381	-0.284291	0.508628	-0.322963	0.60352	0.162397
Os01g0278900|mRNA|AK120429|CDS+3'UTR	0.876385	1.87372	1.52128	1.41714	1.38736	1.14105	0.472731	0.635086	0.602157	0.800819	0.667175	0.196	0.954597	-0.0264206	0.0528189	-1.22572	0.123414	-0.883893
Os01g0279000|mRNA|AK119444|CDS+3'UTR	1.44568	1.48394	0.485118	0.829523	1.16037	8.47242	0.861794	3.5694	0.649106	0.442811	0.0198864	-1.21	0.356446	1.09809	0.73785	0.259955	0.00499613	-1.44995
Os01g0279100|mRNA|AK058287|CDS+3'UTR	0.926826	0.856602	1.18287	1.02069	1.05447	0.688466	0.979726	0.406513	1.30212	1.41729	0.151628	0.302	0.822981	-0.0645442	0.36789	-0.497622	0.0210887	0.608466
Os01g0279100|mRNA|AK059435|CDS+3'UTR	1.18246	1.13445	0.881482	0.759092	0.719062	0.748587	1.27774	0.381039	1.64648	2.32159	0.0412453	-0.502	0.0128481	-0.658681	0.308067	-0.731094	0.0342328	0.755352
Os01g0279100|mRNA|AK061646|CDS+3'UTR	0.88303	0.86031	1.31178	1.086	1.12979	0.756949	0.920814	0.413659	1.26262	1.43807	0.0638711	0.454	0.755631	0.0854325	0.33754	-0.497983	0.0203798	0.628546
Os01g0279100|mRNA|AK069333|CDS+3'UTR	1.04122	0.852326	1.21514	1.01187	0.988269	0.694848	0.724582	0.461275	1.14411	1.25853	0.312498	0.235	0.513376	-0.185006	0.108305	-0.704419	0.14143	0.349102
Os01g0279200|mRNA|AK063907|CDS+3'UTR	1.10073	0.985621	0.756633	0.803562	1.01459	0.911726	1.45628	0.948262	1.39292	1.45773	0.061139	-0.418	0.530182	-0.114999	0.629517	0.17404	0.0516021	0.452133
Os01g0279200|mRNA|AK103258|CDS+3'UTR	0.961455	0.934584	0.824108	0.814002	1.007	1.01641	1.60721	0.993047	1.47142	1.47116	0.225702	-0.211	0.559368	0.0939274	0.2936	0.414402	0.0147124	0.634238
Os01g0279200|mRNA|AK107911|5'UTR+CDS	1.29788	1.39652	0.996619	0.520248	1.22523	1.00339	1.32755	0.773444	0.768673	0.766014	0.0735746	-0.903	0.205254	-0.280027	0.32289	-0.409929	0.00705385	-0.811053
Os01g0279300|mRNA|AK058646|CDS+3'UTR	1.09495	1.094	0.992233	1.00783	1.05069	1.1537	0.870568	0.929776	0.946272	0.907476	0.423657	-0.13	0.958479	0.00856638	0.336444	-0.282744	0.189978	-0.240108
Os01g0279400|mRNA|AF543418|CDS+3'UTR	1.23949	1.08857	0.778928	0.960296	1.04135	1.08046	0.938827	1.18858	0.507602	0.445377	0.0956824	-0.426	0.466802	-0.131044	0.660003	-0.137004	0.00226464	-1.28866
Os01g0279400|mRNA|AK065048|CDS+3'UTR	1.17823	1.09646	0.811357	0.985062	1.00489	1.09326	0.995136	1.12858	0.482054	0.417361	0.13076	-0.346	0.500407	-0.116906	0.725492	-0.101002	0.00171927	-1.34142
Os01g0279700|mRNA|AK058762|UTR	1.53426	2.08434	0.998381	1.00162	0.986003	1.16799	0.943185	1.08391	0.751849	0.980665	0.0190373	-0.839	0.036863	-0.736717	0.04863	-0.822636	0.0163929	-1.05839
Os01g0279700|mRNA|AK067683|CDS+3'UTR	1.33169	1.7214	1.00509	0.832654	0.80237	1.05014	0.760179	0.994932	0.849109	1.00607	0.0316795	-0.727	0.0435745	-0.721958	0.0577016	-0.79988	0.033484	-0.712047
Os01g0279700|mRNA|AK100107|CDS+3'UTR	1.49749	2.06688	1.23101	0.996174	0.968914	1.12303	0.669125	1.00384	0.711744	0.898968	0.0565008	-0.668	0.0351964	-0.754082	0.0321629	-1.10206	0.0124435	-1.13711
Os01g0279800|mRNA|AK059775|CDS+3'UTR	0.836364	0.77454	0.952441	1.32759	1.04993	0.880712	1.88813	0.636236	2.73765	2.28763	0.105782	0.482	0.224298	0.256713	0.483966	0.445489	0.00100953	1.63659
Os01g0279800|mRNA|AK061114|CDS+3'UTR	0.984662	1.00826	1.07662	0.991808	0.965182	0.826783	1.0356	0.410151	1.57892	1.25111	0.747771	0.0525	0.402594	-0.157557	0.293499	-0.61244	0.0644478	0.496291
Os01g0279900|mRNA|AB051296|CDS+3'UTR	1.0355	0.932931	1.02994	0.970933	0.866995	0.798404	1.65414	0.85968	1.81073	1.64419	0.88278	0.0249	0.214908	-0.24044	0.531019	0.278891	0.00918163	0.811891
Os01g0280000|mRNA|AK062026|CDS+3'UTR	1.09127	0.902803	0.98998	1.01012	0.709597	0.736059	1.02086	0.873814	2.36606	1.96246	0.954307	0.0108	0.064368	-0.457761	0.81343	-0.0716553	0.00611352	1.11833
Os01g0280000|mRNA|AK103348|CDS+3'UTR	0.972782	0.700431	1.03469	0.973161	0.774504	0.837927	1.21993	1.02758	2.37916	2.21568	0.283983	0.282	0.885866	-0.0351314	0.228519	0.439772	0.00353398	1.47585
Os01g0280200|COMBINER|CI440648|6	2.68654	1.07572	1.13509	0.929607	0.627657	0.80426	1.29143	0.668977	2.05742	0.439021	0.228539	-0.727	0.0742894	-1.25864	0.212567	-0.871032	0.428299	-0.838928
Os01g0280200|COMBINER|CI440648|x	1.74405	0.984953	1.0219	0.69674	0.713044	1.01528	1.86617	0.622496	1.02131	0.668995	0.177873	-0.635	0.179562	-0.623314	0.683543	-0.282175	0.174648	-0.665038
Os01g0280400|COMBINER_EST|CI042138|0	1.05863	1.06423	0.963591	1.03779	0.86429	0.651539	0.927547	0.46044	1.03837	1.0495	0.599372	-0.086	0.0767205	-0.50025	0.167222	-0.699717	0.88057	-0.0239925
Os01g0280500|mRNA|AK103139|CDS+3'UTR	0.502091	1.11507	0.412483	1.91519	0.872546	1.18959	2.22391	2.6058	0.896804	0.567681	0.799147	0.248	0.39949	0.445307	0.0186546	1.68583	0.898283	-0.0685701
Os01g0280600|mRNA|AK108765|CDS+3'UTR	0.650683	1.32601	1.05897	1.01437	0.98583	0.811836	0.643941	0.7909	1.04437	1.85707	0.712432	0.158	0.901928	-0.0542226	0.431993	-0.380274	0.310332	0.584269
Os01g0281000|mRNA|AK064952|CDS+3'UTR	1.07791	1.06282	0.448647	1.01256	0.930637	0.987597	1.08654	1.37785	0.697027	0.526676	0.212863	-0.667	0.350839	-0.158926	0.531379	0.193011	0.018658	-0.820931
Os01g0281100|mRNA|AK109672|CDS+3'UTR	0.445174	0.468962	0.839423	1.13053	0.934222	1.05456	1.16241	0.94826	2.00534	1.70277	0.00771393	1.09	0.00270128	1.11925	0.00977253	1.20024	0.00040488	2.01587
Os01g0281200|mRNA|AK107209|CDS+3'UTR	0.392169	0.484553	0.84252	1.16233	1.01005	0.990054	1.5159	1.12859	1.04	0.795698	0.0096325	1.18	0.00333736	1.19786	0.00520066	1.58521	0.0113813	1.0613
Os01g0281200|mRNA|AY647458|CDS	0.994951	1.00508	1.06148	1.2807	0.936192	0.659657	0.660368	0.612676	2.16556	1.49743	0.277291	0.222	0.214965	-0.347668	0.0613608	-0.65273	0.0271241	0.848614
Os01g0281400|COMBINER_EST|CI520225|2	1.04358	1.11135	1.09922	0.96669	1.00679	0.963894	1.23297	0.965402	0.99326	0.975316	0.719592	-0.0631	0.446284	-0.128575	0.95087	0.0187445	0.446402	-0.129834
Os01g0281600|mRNA|AK062646|CDS+3'UTR	1.40245	0.993887	1.00615	1.21225	1.62903	1.49042	0.816175	0.817064	0.730938	0.528032	0.720625	-0.0963	0.168887	0.400317	0.152072	-0.531815	0.0347107	-0.926292
Os01g0282800|mRNA|AK065323|CDS+3'UTR	0.862597	1.29277	1.02968	1.18731	1.14817	0.856159	1.03149	0.771291	0.971174	0.800244	0.815949	0.0663	0.776841	-0.0909719	0.525132	-0.243578	0.40328	-0.260458
Os01g0282800|mRNA|AK122127|CDS+3'UTR	0.723872	1.19263	1.12595	0.922802	1.03252	0.809788	0.994378	1.0008	1.44293	0.999197	0.69397	0.134	0.946886	-0.0230808	0.785123	0.102538	0.359965	0.369946
Os01g0282800|mRNA|X78142|CDS+3'UTR	1.09451	1.60046	0.953936	1.09357	1.08015	1.00086	0.704519	0.700692	0.999142	0.801652	0.219665	-0.374	0.23873	-0.348147	0.0394229	-0.913602	0.111014	-0.564479
Os01g0283000|mRNA|AK073165|CDS+3'UTR	1.11119	0.977246	0.712343	1.02328	0.746229	0.684242	1.40633	0.902359	1.45646	1.5244	0.311585	-0.288	0.0333402	-0.544314	0.757436	0.112404	0.0377346	0.515906
Os01g0283100|mRNA|AK060908|CDS+3'UTR	0.810554	0.772797	0.967813	1.02958	1.16008	1.09757	1.01897	0.865786	1.01516	0.985064	0.0934735	0.335	0.0296881	0.511702	0.412058	0.247029	0.0939426	0.33743
Os01g0283100|mRNA|AK071713|CDS+3'UTR	0.830618	0.840127	0.947381	0.977855	1.12061	1.09411	1.02265	0.866054	1.1721	1.05399	0.238032	0.204	0.0531335	0.406551	0.559401	0.17195	0.0637169	0.412008
Os01g0283100|mRNA|AK104205|CDS+3'UTR	0.822462	0.787794	0.980911	1.04667	1.16229	1.13374	1.01946	0.845831	1.02762	0.978614	0.0953382	0.332	0.0280999	0.512079	0.493351	0.206168	0.110277	0.317103
Os01g0283100|mRNA|AK122051|CDS+3'UTR	0.799628	0.77836	0.994865	1.02938	1.14116	1.04092	1.16856	0.801886	1.00516	0.937464	0.0736191	0.359	0.0417123	0.466225	0.399946	0.295145	0.127771	0.299177
Os01g0283300|mRNA|AK068117|CDS+3'UTR	0.920897	0.691927	1.0859	0.891425	0.729631	1.17236	0.513579	1.35306	1.59321	1.16261	0.265647	0.302	0.549337	0.212428	0.914417	0.0625391	0.0475159	0.769753
Os01g0283300|mRNA|AK104498|CDS+3'UTR	0.950868	0.730058	1.05167	0.924316	0.770701	1.25754	0.851824	1.47168	1.69781	1.24306	0.316141	0.243	0.501996	0.240725	0.330515	0.426346	0.0390772	0.802088
Os01g0283300|mRNA|AK104803|CDS+3'UTR	0.968824	0.729079	1.03218	0.924657	0.753729	1.20188	0.607782	1.39016	1.66569	1.2201	0.37192	0.217	0.606693	0.179477	0.805284	0.12921	0.0479774	0.762334
Os01g0283300|mRNA|AK106177|CDS+3'UTR	0.945116	0.802331	0.756464	1.05807	0.922449	1.47803	0.773435	1.553	1.89391	1.50723	0.880414	0.039	0.232737	0.423192	0.480204	0.33179	0.0113685	0.956216
Os01g0283400|mRNA|AK119993|CDS+3'UTR	0.463539	0.412624	0.885339	0.998963	0.949408	1.00104	1.36075	1.84158	1.72084	1.42011	0.00326636	1.1	0.00235465	1.15647	0.0024214	1.85584	0.00078747	1.83773
Os01g0283500|mRNA|AK064158|CDS+3'UTR	0.350634	0.244668	2.67723	1.56964	2.5416	1.59408	0.637087	2.80053	0.455121	0.314326	0.00178871	2.81	0.00148665	2.78076	0.0415753	2.18916	0.299695	0.368862
Os01g0283500|mRNA|AK107821|CDS+3'UTR	0.406671	0.270685	2.16314	1.54705	3.52436	3.11135	0.469206	46.3188	0.646391	0.566738	0.00159451	2.46	0.00030944	3.31914	0.15379	3.8126	0.0340314	0.867306
Os01g0283600|COMBINER_EST|Os01g0283600|8	1.06141	0.969904	1.01219	1.08948	1.72069	1.23083	0.987955	0.261775	0.0595889	0.114411	0.769118	0.0496	0.0922377	0.520362	0.214234	-0.99649	0.00079317	-3.61921
Os01g0283700|mRNA|AK107149|CDS+3'UTR	0.581883	2.20338	0.592081	0.793575	0.933776	1.17047	1.60057	1.56625	0.888781	1.07092	0.375523	-0.724	0.881028	-0.115139	0.517836	0.483692	0.77991	-0.214883
Os01g0284200|COMBINER_EST|CI420600|6	1.06742	2.48004	0.516819	0.354076	0.33057	0.473038	0.936837	1.24874	1.88113	1.14085	0.0197916	-1.93	0.016545	-2.04072	0.297687	-0.589076	0.790887	-0.15139
Os01g0284500|mRNA|AF032974|CDS+3'UTR	1.38008	1.63524	1.20633	1.06846	0.98888	1.01125	0.706257	0.314209	0.848465	0.609802	0.0924868	-0.404	0.0286327	-0.587129	0.0199691	-1.6731	0.0134391	-1.06246
Os01g0284500|mRNA|AK061164|CDS+3'UTR	1.31772	1.56591	1.09489	1.02219	0.938049	0.984304	1.01595	0.30412	0.790859	0.619741	0.0671905	-0.441	0.0308757	-0.580067	0.0912212	-1.36976	0.0096085	-1.03691
Os01g0284700|COMBINER_EST|CI544846|6	0.860191	1.71688	1.10683	0.972091	1.02871	0.925257	0.640609	0.774369	1.11011	1.16677	0.593699	-0.228	0.46742	-0.31688	0.134138	-0.786956	0.821126	-0.0946436
Os01g0284900|mRNA|AK106618|CDS+3'UTR	2.38369	0.651117	0.928207	0.476823	1.07735	7.82741	1.08332	3.8154	0.781841	0.718045	0.308451	-0.905	0.384919	1.22092	0.474261	0.706556	0.352847	-0.733547
Os01g0285200|COMBINER|CI465300|6	0.919431	0.766624	1.01837	0.981962	0.908211	0.84464	1.23923	1.95091	3.08234	2.30396	0.22432	0.252	0.750184	0.0610514	0.057436	0.889092	0.00238946	1.66637
Os01g0285200|COMBINER|CI465300|x	0.788326	0.686885	1.01998	0.980415	0.87924	0.829967	1.39541	2.00728	3.03574	2.30052	0.0558861	0.442	0.266917	0.215225	0.0168658	1.18546	0.00133771	1.8445
Os01g0285300|mRNA|AK111803|CDS+3'UTR	0.847522	1.2513	0.619111	1.17991	1.90018	2.04287	0.519698	2.79221	0.393828	0.493514	0.556134	-0.269	0.022693	0.935991	0.8059	0.226202	0.0129052	-1.22397
Os01g0286000|mRNA|AK109824|CDS+3'UTR	1.15642	1.00825	1.05877	1.09205	1.03942	0.941529	0.790946	0.99182	0.733113	0.924355	0.972198	-0.00605	0.502427	-0.126333	0.374618	-0.285859	0.132001	-0.391447
Os01g0286100|mRNA|AK102252|CDS+3'UTR	0.869969	0.979737	0.731646	1.02068	1.18071	1.03675	0.740331	0.655639	1.48828	1.07944	0.705619	-0.0954	0.208475	0.261112	0.20381	-0.406143	0.124158	0.457214
Os01g0286200|mRNA|AK111156|CDS+3'UTR	1.10795	2.38624	0.435363	0.336149	0.334264	0.447725	0.909162	1.39097	2.01992	1.09991	0.0102849	-2.09	0.0113819	-2.07145	0.33675	-0.531967	0.825554	-0.125475
Os01g0286600|mRNA|AB057749|CDS+3'UTR	0.883544	1.97129	1.04234	1.02497	1.40995	0.975643	0.602277	0.814323	0.861426	1.18896	0.47123	-0.353	0.743351	-0.170219	0.12558	-0.91417	0.467177	-0.383004
Os01g0286900|mRNA|AK103865|CDS+3'UTR	0.573814	0.689924	0.509825	0.995709	1.25666	1.00431	0.936719	1.86491	1.06263	2.0912	0.669662	0.179	0.0180551	0.836315	0.0604476	1.07082	0.03671	1.2444
Os01g0287400|mRNA|AK058343|CDS+3'UTR	1.02477	1.14808	0.962073	0.876177	0.720183	0.975825	1.18796	0.950325	1.17391	1.48484	0.219811	-0.241	0.1753	-0.371701	0.921943	-0.0297751	0.23618	0.283547
Os01g0287600|mRNA|AK063062|CDS+3'UTR	1.00352	0.980496	1.0285	0.996493	0.895138	1.57263	1.58271	0.844697	0.790835	1.26226	0.85141	0.0294	0.477769	0.258352	0.605601	0.221125	0.972818	0.0104022
Os01g0287700|COMBINER_EST|CI343681|0	1.10235	1.0343	0.526735	1.07275	0.756908	0.73841	1.68074	0.746523	0.966842	1.10734	0.27535	-0.506	0.0288888	-0.514272	0.88946	0.0690651	0.80158	-0.0453901
Os01g0288200|mRNA|AK063135|CDS+3'UTR	1.19308	1.42321	0.968375	1.18785	0.882122	0.879626	1.04807	0.377084	1.03266	0.807247	0.239425	-0.281	0.0329777	-0.564912	0.1264	-1.05157	0.0805044	-0.513196
Os01g0288700|mRNA|AK106473|UTR	1.67881	0.373873	1.08483	0.732206	1.44725	1.68524	0.869641	1.02612	0.322462	0.974546	0.846379	0.17	0.291791	0.979105	0.756563	0.253814	0.639868	-0.499028
Os01g0288800|mRNA|AK108858|CDS+3'UTR	3.51771	1.11332	0.28685	0.159708	0.898217	1.65351	0.429399	1.95597	2.93919	0.703315	0.0103965	-3.21	0.373834	-0.699416	0.300193	-1.11061	0.660064	-0.46092
Os01g0289600|COMBINER_EST|CI551338|0	1.88681	1.4983	0.85618	0.94843	1.09986	1.05437	0.531732	1.47111	0.517082	0.846009	0.0110038	-0.9	0.0300683	-0.642783	0.167789	-0.926797	0.015008	-1.34603
Os01g0289900|COMBINER|CI137478|6	0.691592	0.59413	0.913758	1.20912	0.909087	1.10477	0.698958	1.09438	2.23552	1.31537	0.0335452	0.713	0.0318823	0.644694	0.257436	0.448276	0.0130916	1.41962
Os01g0290000|mRNA|AK066523|CDS+3'UTR	1.32244	0.778742	1.10502	1.2242	0.955936	0.842991	0.329886	0.475678	1.05175	1.04609	0.568328	0.197	0.610576	-0.176924	0.0235711	-1.35716	0.886931	0.0476875
Os01g0290000|mRNA|AK072264|CDS+3'UTR	1.24629	0.796734	1.04626	1.10761	0.992198	0.870153	0.629698	0.494271	1.00786	1.03514	0.707681	0.111	0.741097	-0.100886	0.0717745	-0.836853	0.904164	0.0356593
Os01g0290000|mRNA|AK100420|CDS+3'UTR	1.33545	0.869284	1.1994	1.26865	1.05475	0.896326	0.454871	0.523919	0.959164	1.04257	0.508203	0.195	0.626972	-0.148111	0.0233553	-1.14214	0.714022	-0.107612
Os01g0290000|mRNA|AK104371|CDS+3'UTR	1.18439	0.719999	1.08012	1.13204	0.925824	0.796059	0.722602	0.51446	1.10846	1.08566	0.433752	0.26	0.75087	-0.105225	0.190928	-0.598902	0.455543	0.24846
Os01g0290100|mRNA|AK069735|CDS+3'UTR	1.23456	1.22718	0.864372	0.999275	1.00073	0.904429	1.22907	0.785546	1.11022	0.94903	0.0710896	-0.405	0.0782674	-0.37161	0.385016	-0.325003	0.201894	-0.26199
Os01g0290300|COMBINER_EST|Os01g0290300|8	0.557771	1.23358	1.10191	0.790715	0.801541	1.61371	1.82956	0.907513	1.10673	0.81452	0.736198	0.17	0.472067	0.455317	0.321625	0.635448	0.699493	0.194866
Os01g0290600|COMBINER_EST|AU173241|7	1.02078	0.765492	1.09561	1.17238	0.87663	0.731316	0.979641	0.679065	1.36806	1.36546	0.168205	0.359	0.569919	-0.142764	0.750698	-0.116095	0.043503	0.628693
Os01g0290700|mRNA|AK058263|CDS+3'UTR	1.23627	1.14883	1.00861	0.991467	0.576906	0.482182	0.970532	0.543181	1.29663	1.30356	0.170973	-0.253	0.00318281	-1.17605	0.127378	-0.714902	0.463105	0.125535
Os01g0290800|mRNA|AK119474|5'UTR+CDS	0.77149	1.21108	1.01625	0.984009	1.05358	0.793114	1.35003	0.91423	1.0814	0.868404	0.868227	0.049	0.81089	-0.0805602	0.628469	0.200806	0.990911	0.00365925
Os01g0291500|mRNA|AK060689|CDS+3'UTR	1.06605	1.09903	1.25913	0.938045	2.19517	0.903039	0.794474	1.90997	0.345615	0.68302	0.979401	0.00583	0.480928	0.379348	0.72355	0.186564	0.0423917	-1.15563
Os01g0291500|mRNA|AK070443|CDS+3'UTR	1.00409	0.995924	1.27396	1.12344	2.45617	0.839838	0.311306	1.27322	0.216687	0.472514	0.183003	0.259	0.4202	0.522296	0.403326	-0.667558	0.0207805	-1.64394
Os01g0292200|mRNA|AK061640|CDS+3'UTR	1.22366	1.6715	0.958411	0.861898	0.869116	1.7801	1.0256	1.09601	0.975036	0.800499	0.0456894	-0.654	0.667484	-0.201383	0.218924	-0.431809	0.048705	-0.694925
Os01g0292200|mRNA|AK065588|CDS+3'UTR	0.790342	1.04134	1.04005	0.961851	0.94624	1.74187	1.15027	1.03966	0.924361	0.834003	0.537402	0.141	0.259704	0.500966	0.40952	0.269552	0.836915	-0.0471659
Os01g0292200|mRNA|AK068440|CDS+3'UTR	1.2325	1.59726	0.961262	0.855815	0.841191	1.62873	1.04133	1.0403	0.945236	0.802057	0.0404751	-0.629	0.548949	-0.261467	0.20253	-0.430881	0.0368567	-0.688332
Os01g0292700|COMBINER|CI415117|1	0.794957	1.3001	0.761588	0.992628	1.14988	1.00743	1.81511	0.620052	0.94307	1.58973	0.526982	-0.226	0.800254	0.082294	0.925745	0.0614753	0.543288	0.268324
Os01g0292900|mRNA|AK068471|CDS+3'UTR	1.1373	0.992501	1.31115	1.22618	1.04453	0.99101	1.00756	0.880173	0.919715	0.789707	0.20067	0.255	0.724978	-0.0624638	0.560095	-0.174017	0.161214	-0.318053
Os01g0292900|mRNA|AK072849|CDS+3'UTR	1.20404	1.034	1.04051	1.14183	0.929025	0.853203	1.2528	0.806966	0.833222	0.967122	0.854822	-0.0337	0.13505	-0.325681	0.682143	-0.150185	0.170288	-0.313784
Os01g0293000|COMBINER_EST|CI069897|0	1.08584	0.975769	1.16335	1.02483	0.906629	1.21723	0.563199	0.929617	1.33748	0.929629	0.642044	0.0851	0.900237	0.0293813	0.221354	-0.508498	0.6666	0.115411
Os01g0293100|mRNA|AK106850|CDS+3'UTR	1.6369	1.88195	0.779614	1.02965	1.35798	1.32108	0.971206	0.251229	0.266015	0.312802	0.0121625	-0.97	0.0792133	-0.390006	0.0529754	-1.82914	0.00019962	-2.60515
Os01g0293200|COMBINER_EST|AU030398|6	0.98472	0.896676	1.01552	1.14851	0.958077	0.733768	1.05973	0.841722	1.67207	1.49878	0.295923	0.201	0.474954	-0.164418	0.980712	0.00733328	0.0119532	0.752491
Os01g0293300|COMBINER_EST|Os01g0293300|8	0.836378	0.958625	0.685415	0.657794	1.52188	1.74837	1.32458	1.76176	1.04316	0.583301	0.0660644	-0.415	0.00929743	0.865297	0.0562156	0.770644	0.596607	-0.198995
Os01g0293600|COMBINER_EST|Os01g0293600|8	1.19702	2.47199	0.304931	0.378703	0.371388	0.516458	0.930085	1.53347	1.72992	1.07517	0.00565931	-2.34	0.0122222	-1.9737	0.34259	-0.526443	0.522293	-0.334925
Os01g0293900|COMBINER_EST|Os01g0293900|8	0.479408	0.229919	1.27417	0.668195	1.30994	6.17568	0.670259	1.41032	1.3098	0.784825	0.051531	1.47	0.0289192	3.09879	0.0453917	1.55014	0.032407	1.61063
Os01g0294700|mRNA|AK068755|CDS+3'UTR	1.00263	1.67101	0.997381	0.925141	3.6942	1.63819	0.992333	2.24767	0.0585143	0.0667471	0.23408	-0.43	0.154039	0.926429	0.715186	0.206411	0.00020014	-4.37236
Os01g0294700|mRNA|AK104388|CDS+3'UTR	0.980799	1.69811	1.01958	0.965165	3.84855	1.72148	0.973276	2.10205	0.0630611	0.0617359	0.305519	-0.38	0.136179	0.996003	0.78935	0.148378	0.0002258	-4.37041
Os01g0294700|mRNA|AK104781|CDS+3'UTR	0.791503	1.4402	0.909091	0.903219	3.43946	1.53912	1.1	1.86215	0.0546623	0.0629689	0.530111	-0.237	0.114379	1.10768	0.407349	0.422769	0.00037359	-4.18573
Os01g0295300|COMBINER|CI098833|6	0.638354	0.47838	1.1118	0.899441	0.62317	0.597124	1.17334	1.26258	3.36412	3.08531	0.0237876	0.856	0.5381	0.142571	0.0148518	1.13917	0.00038491	2.54349
Os01g0295500|COMBINER|AU090537|6	0.95668	1.06896	1.07713	1.04528	0.503815	0.459728	0.777353	0.539095	1.08809	1.31959	0.682681	0.0694	0.00335646	-1.07125	0.105858	-0.643532	0.268092	0.244786
Os01g0295700|mRNA|AK070333|CDS+3'UTR	0.660858	0.519311	0.956172	0.615125	0.678003	1.29404	1.04584	1.53491	1.4565	1.05923	0.266097	0.389	0.159797	0.677082	0.0255909	1.11287	0.0146681	1.08422
Os01g0295900|COMBINER_EST|Os01g0295900|8	0.48785	0.340882	1.02345	1.06474	0.740723	0.844109	0.977089	1.07798	1.09345	1.11617	0.00519789	1.36	0.0196727	0.955326	0.0104579	1.33152	0.00445582	1.43779
Os01g0296000|mRNA|AK102480|CDS+3'UTR	1.03107	1.04672	0.969863	1.25829	0.825426	0.79993	0.90505	0.767496	1.8414	1.84123	0.679622	0.0886	0.0769929	-0.354435	0.301986	-0.317863	0.00596917	0.825724
Os01g0296100|mRNA|AK063982|CDS+3'UTR	1.28552	1.03135	0.755501	0.94798	1.19277	1.30483	0.969601	1.1843	0.454478	0.460696	0.115722	-0.444	0.580618	0.115644	0.743172	-0.103694	0.00249875	-1.33136
Os01g0296100|mRNA|AK099599|CDS+3'UTR	1.2969	1.00553	0.975325	0.981504	0.994498	1.05424	0.847005	1.12319	0.899344	1.11542	0.322344	-0.223	0.47704	-0.157393	0.510229	-0.227493	0.457235	-0.189249
Os01g0296100|mRNA|AK102400|CDS+3'UTR	1.33427	1.0106	1.04075	0.986602	0.929027	0.989511	0.610497	1.22325	0.951756	1.09956	0.397732	-0.197	0.258905	-0.276342	0.385552	-0.426245	0.456978	-0.182839
Os01g0296100|mRNA|AK120194|CDS+3'UTR	1.25685	1.05493	0.909587	1.01199	0.976304	0.988154	1.0238	1.13513	0.737653	0.807936	0.22077	-0.263	0.257675	-0.22937	0.748338	-0.0950785	0.0356536	-0.576811
Os01g0296200|COMBINER_EST|Os01g0296200|8	0.683647	0.868196	0.75663	0.837179	1.1766	1.64649	1.02261	1.96538	1.12181	0.977886	0.825047	0.0469	0.0326586	0.853302	0.0984509	0.879828	0.102418	0.443076
Os01g0296700|mRNA|AK105791|CDS+3'UTR	0.965832	1.36328	1.03538	1.24763	0.738311	0.952017	1.12051	0.608784	1.22984	0.948532	0.958803	-0.0138	0.16868	-0.452785	0.320831	-0.474384	0.763271	-0.0873456
Os01g0297000|COMBINER_EST|Os01g0297000|8	0.209789	0.448996	0.835809	0.335616	1.19644	1.77001	0.361502	3.41567	1.66206	1.65621	0.28493	0.787	0.00984735	2.24536	0.17877	1.85623	0.00520841	2.43453
Os01g0297200|mRNA|AK109883|CDS+3'UTR	0.428093	2.03587	0.547013	0.769776	0.788854	0.713253	1.26766	2.37593	1.40724	1.44913	0.568333	-0.525	0.723462	-0.315663	0.344461	0.89451	0.501231	0.613209
Os01g0297700|mRNA|AK106554|CDS+3'UTR	0.85584	0.53116	1.16844	1.22899	1.38215	1.19538	1.69956	0.165595	0.757971	0.767489	0.047355	0.83	0.0378876	0.930876	0.780596	-0.345869	0.574389	0.177901
Os01g0298400|COMBINER_EST|CI441351|2	1.13314	1.75757	2.87142	0.658143	0.882506	0.245888	1.62206	0.236558	1.44451	0.799574	0.96516	-0.0378	0.0937695	-1.59907	0.28614	-1.1879	0.396471	-0.393011
Os01g0299100|COMBINER_EST|Os01g0299100|8	0.770815	2.4721	0.942854	1.0552	3.3145	2.60139	0.947691	2.1103	0.256027	0.371936	0.496899	-0.469	0.166533	1.08894	0.963783	0.0348704	0.0320174	-2.16135
Os01g0299300|COMBINER_EST|Os01g0299300|8	0.986498	0.927142	0.931422	1.0077	1.4226	1.45875	1.14967	0.992358	0.796238	1.14638	0.909895	0.0187	0.0186769	0.591005	0.585986	0.159453	0.995571	-0.0014441
Os01g0299400|mRNA|AK107814|CDS+3'UTR	0.959084	0.980927	1.14229	1.09024	1.01944	0.852987	0.637218	0.897859	1.04042	1.03088	0.245758	0.202	0.760923	-0.0567841	0.303024	-0.358764	0.56381	0.0945454
Os01g0299500|mRNA|AK065650|CDS+3'UTR	1.17495	1.04523	0.939412	0.941712	0.680831	0.630853	1.12855	1.00503	1.01125	0.994996	0.210462	-0.237	0.0108786	-0.757839	0.842651	-0.0573545	0.425853	-0.14376
Os01g0299700|mRNA|AK108504|CDS+3'UTR	0.355439	0.471306	1.39969	1.0428	0.724651	0.955793	2.85626	1.22791	1.51191	0.958958	0.00418965	1.56	0.0169852	1.02386	0.00899234	2.19396	0.00890121	1.55675
Os01g0300000|mRNA|AK063585|CDS+3'UTR	1.07132	2.20107	0.279146	0.351228	0.340667	0.470755	0.933429	1.36381	1.5417	1.41565	0.00603689	-2.29	0.0126142	-1.93905	0.391617	-0.444667	0.897725	-0.0558062
Os01g0300200|mRNA|AK062011|CDS+3'UTR	0.980751	1.18193	1.02762	1.01963	0.910209	0.72018	0.847689	0.611384	1.90162	1.42514	0.699037	-0.0729	0.130456	-0.4112	0.133102	-0.58067	0.0610542	0.612617
Os01g0300200|mRNA|AK070568|CDS+3'UTR	0.710903	0.990087	1.1487	0.948789	0.952172	0.966402	1.01001	1.20701	2.8516	1.71721	0.272083	0.315	0.443764	0.193319	0.272708	0.396229	0.0175203	1.39924
Os01g0300200|mRNA|AK099208|CDS+3'UTR	0.95288	1.13585	1.04945	1.12121	0.881862	0.849593	0.917081	0.597288	1.75572	1.62032	0.748718	0.0603	0.204645	-0.265338	0.217387	-0.491263	0.0195358	0.697098
Os01g0300600|mRNA|AK058273|CDS+3'UTR	1.25513	1.24872	0.944267	1.02122	0.895912	0.979222	0.942035	0.717042	1.85737	1.55629	0.0837379	-0.35	0.0552878	-0.418573	0.0982041	-0.607151	0.068455	0.441544
Os01g0300900|mRNA|AK101262|CDS+3'UTR	1.00484	1.04757	0.956511	0.995179	0.678421	0.617084	1.00967	0.66715	1.35076	1.46825	0.651557	-0.0726	0.0143373	-0.665114	0.376877	-0.322025	0.0460925	0.456928
Os01g0300900|mRNA|AK119559|CDS+3'UTR	1.01557	0.984668	1.13697	1.06766	0.756513	0.70938	0.938814	0.707091	1.39233	1.523	0.405758	0.14	0.0433997	-0.448967	0.366699	-0.29556	0.0280225	0.542208
Os01g0301000|mRNA|AK066192|CDS+3'UTR	1.08421	0.939275	1.06465	1.12302	0.653894	0.621681	0.739802	0.840292	2.33965	1.99446	0.524952	0.116	0.0179341	-0.662447	0.260432	-0.356047	0.00478327	1.09801
Os01g0301000|mRNA|AK073246|CDS+3'UTR	0.817087	0.618802	1.00492	0.995107	0.663686	0.673493	1.63986	1.0663	3.57589	2.86914	0.0769303	0.492	0.689507	-0.088902	0.0599594	0.895036	0.00097673	2.1714
Os01g0301100|mRNA|AK105556|CDS+3'UTR	0.953139	1.04916	0.810323	1.21802	0.588723	0.873065	0.695469	1.43695	1.64229	2.01304	0.972998	-0.00945	0.138836	-0.480088	0.999194	-0.00046706	0.0116104	0.86254
Os01g0301300|mRNA|AK107188|CDS+3'UTR	0.98125	0.909153	0.720191	0.930496	1.01911	1.13474	1.16942	1.64432	1.02055	0.951198	0.364968	-0.206	0.314058	0.187192	0.140435	0.553999	0.721583	0.0609365
Os01g0301500|mRNA|AK064623|CDS+3'UTR	0.448629	0.342705	0.659668	1.10249	1.38192	0.87621	1.00117	1.3628	1.4885	0.998833	0.0302825	1.12	0.00995019	1.4887	0.00624643	1.57481	0.00567028	1.63677
Os01g0301700|mRNA|AK064223|CDS+3'UTR	0.6233	0.965193	0.390668	1.03606	0.799707	0.954746	2.52424	2.21439	2.85909	3.31306	0.64572	-0.286	0.582139	0.171922	0.0067844	1.60793	0.00255106	1.98842
Os01g0301700|mRNA|AK100563|CDS+3'UTR	1.03522	0.948178	1.07001	1.33477	0.825212	0.812254	0.965975	0.72212	2.58629	2.9169	0.232052	0.271	0.15087	-0.275167	0.451312	-0.246403	0.00114981	1.47107
Os01g0301900|COMBINER_EST|AU174574|7	0.594803	1.68654	1.01479	1.36007	0.985424	1.12399	0.546846	0.479901	0.571439	1.40079	0.713058	0.23	0.906146	0.0714509	0.155247	-0.967265	0.835399	-0.16282
Os01g0302100|mRNA|AK100875|CDS+3'UTR	0.988677	1.01145	1.03995	1.15146	0.95836	0.843919	0.986663	1.15962	0.885376	1.06394	0.451201	0.13	0.398017	-0.153092	0.737633	0.0971403	0.820859	-0.0431108
Os01g0302500|mRNA|AB007626|CDS+3'UTR	1.24564	1.17926	0.847475	1.04666	0.783661	0.838493	0.644476	0.955423	2.03367	1.63615	0.122458	-0.364	0.0209709	-0.580295	0.116239	-0.627176	0.038089	0.589812
Os01g0302500|mRNA|AB028883|CDS+3'UTR	0.987762	0.969192	1.01239	1.0602	0.778813	0.804581	1.01671	0.964181	1.98737	1.9045	0.607417	0.0825	0.110322	-0.305716	0.950866	0.0170951	0.00326466	0.991593
Os01g0302800|mRNA|AK062358|CDS+3'UTR	0.991519	0.896011	1.00855	1.03345	1.07496	1.05518	1.28925	0.968749	0.503856	0.611715	0.500547	0.115	0.324036	0.176232	0.452268	0.245714	0.016719	-0.763643
Os01g0302900|mRNA|AK107212|CDS+3'UTR	1.25411	1.55874	1.11876	1.81914	0.893846	0.886888	0.769745	0.746006	2.20427	0.794561	0.930597	0.0291	0.0264586	-0.651061	0.0295256	-0.883666	0.895349	-0.0792575
Os01g0303000|mRNA|AK058929|CDS+3'UTR	1.44944	0.732686	1.21114	1.18701	0.517865	0.842452	0.823256	0.825208	1.68873	2.10977	0.600413	0.218	0.239623	-0.641725	0.479783	-0.322262	0.0991918	0.873131
Os01g0303000|mRNA|AK066266|CDS+3'UTR	1.08434	0.582315	0.979401	1.02103	0.471843	0.747598	0.702933	1.21951	1.36106	1.71133	0.405027	0.332	0.38584	-0.419987	0.664897	0.220538	0.0694462	0.941583
Os01g0303000|mRNA|AK102013|CDS+3'UTR	1.1596	0.598001	1.06318	0.940573	0.483949	0.731462	0.342112	1.09904	1.31359	1.59855	0.525798	0.264	0.327921	-0.485033	0.555838	-0.441533	0.112864	0.799219
Os01g0303100|mRNA|AK062603|CDS+3'UTR	10.1616	1.19836	1.36613	1.46294	0.715355	3.69929	0.468117	0.722636	0.797066	0.834474	0.311909	-1.3	0.481809	-1.10107	0.0672624	-2.58492	0.138924	-2.0972
Os01g0303200|mRNA|AK073769|CDS+3'UTR	1.18899	1.64838	0.936449	0.984057	0.727217	0.971453	0.899462	1.48255	1.0162	1.09175	0.0753404	-0.544	0.0557801	-0.736054	0.508896	-0.277784	0.151547	-0.410481
Os01g0303300|COMBINER_EST|CI477364|6	77.0173	1.04472	0.786118	0.569738	0.957192	95.8793	0.721647	26.7092	0.642901	4.22459	0.173586	-3.74	0.978449	0.0948979	0.720563	-1.0308	0.37766	-2.44438
Os01g0303600|mRNA|AK099496|CDS+3'UTR	1.97168	0.919581	1.08745	0.700651	1.32344	2.71524	0.73388	2.61025	0.499671	0.473769	0.265185	-0.625	0.434807	0.493447	0.960435	0.0396652	0.027956	-1.46858
Os01g0303800|mRNA|AK060078|CDS+3'UTR	1.30813	2.31192	1.3212	0.959912	1.04176	0.6408	1.14522	0.590545	0.452923	0.512969	0.167555	-0.627	0.0621093	-1.08981	0.0860536	-1.08043	0.00618433	-1.85116
Os01g0303800|mRNA|AK121626|CDS+3'UTR	1.5147	2.72283	1.31347	1.12959	0.983147	0.7143	1.01714	0.609169	0.535311	0.584491	0.103214	-0.737	0.029871	-1.27703	0.0342113	-1.36735	0.00637948	-1.86022
Os01g0304000|mRNA|AK121735|CDS+3'UTR	1.00179	0.951709	0.998216	1.00524	0.96633	1.12448	1.10297	0.883713	0.916281	1.04028	0.815749	0.0369	0.606615	0.0943375	0.957495	0.0159397	0.999252	-0.00016546
Os01g0304100|COMBINER_EST|CI123003|6	1.11509	1.12642	0.938662	1.13101	0.940045	0.964947	1.29727	1.03633	0.479019	0.704925	0.527364	-0.121	0.188759	-0.234793	0.869753	0.0490251	0.0210893	-0.947606
Os01g0304300|COMBINER_EST|CI372212|0	0.832054	0.993132	0.817123	1.08021	0.982362	0.984874	1.00692	1.34818	1.47044	1.35951	0.843352	0.0476	0.548278	0.113766	0.303027	0.358074	0.0259231	0.637261
Os01g0304400|COMBINER_EST|Os01g0304400|8	0.834676	0.705847	1.26448	1.06473	1.44747	1.27664	0.939205	1.15718	0.312395	0.408141	0.0377436	0.596	0.0118867	0.824585	0.195589	0.441708	0.00858063	-1.10407
Os01g0304500|COMBINER_EST|CI014544|6	1.17782	0.774343	1.84701	1.48928	0.849023	0.804231	0.303153	0.443132	2.69091	2.34203	0.0512413	0.796	0.47641	-0.208805	0.0172872	-1.38162	0.007963	1.39434
Os01g0305200|mRNA|AK062385|CDS+3'UTR	1.24572	1.05616	0.874985	0.529629	0.77062	1.38719	0.569457	1.45569	0.969006	1.03199	0.0750968	-0.753	0.692234	-0.14978	0.55743	-0.333228	0.325034	-0.197907
Os01g0305300|mRNA|AK062613|UTR	1.21016	1.0397	0.676428	0.576761	0.616891	0.755679	0.961817	1.17953	1.64965	1.79592	0.0112563	-0.845	0.0239392	-0.716218	0.806999	-0.0746641	0.0259228	0.61776
Os01g0305900|COMBINER_EST|Os01g0305900|8	0.996425	1.57718	1.00359	0.97943	0.769989	1.46028	1.55888	1.57857	0.570134	0.705879	0.295357	-0.338	0.610746	-0.241511	0.391653	0.323478	0.0337853	-0.982657
Os01g0306100|mRNA|AK111041|CDS+3'UTR	1.20333	1.05902	1.51243	1.33413	1.07926	0.896777	0.439232	0.525765	0.936566	0.944272	0.130033	0.332	0.352344	-0.198443	0.00907434	-1.2321	0.185636	-0.263512
Os01g0306200|mRNA|AK071422|CDS+3'UTR	1.10325	1.02805	0.790921	1.02004	0.98035	0.899223	1.62733	1.41157	0.246634	0.292727	0.288907	-0.246	0.315302	-0.181778	0.126361	0.509068	0.00046307	-1.9868
Os01g0306400|COMBINER_EST|CI438003|6	1.15957	0.862388	0.456982	0.245377	1.58837	5.65188	1.89141	25.8332	0.201735	0.211267	0.0162373	-1.58	0.0883707	1.58314	0.087273	2.80531	0.00057689	-2.27616
Os01g0306800|mRNA|AK059447|CDS+3'UTR	0.805035	1.56383	1.00981	1.07932	1.09074	0.918729	0.407198	0.951944	0.990283	1.64677	0.796368	-0.104	0.693237	-0.164597	0.208369	-0.84973	0.707127	0.186671
Os01g0306800|mRNA|AK099426|CDS+3'UTR	0.7571	1.46556	1.12348	1.04525	1.07618	0.95671	0.906054	0.876449	0.83782	1.17756	0.918526	0.0409	0.894101	-0.0539646	0.585173	-0.241298	0.848674	-0.0847444
Os01g0306900|mRNA|AK107306|CDS+3'UTR	1.06654	1.49377	0.92118	0.93761	0.763727	0.781845	1.11208	0.910158	1.28086	1.55198	0.127325	-0.442	0.0388723	-0.707907	0.36055	-0.327221	0.561267	0.159664
Os01g0307300|COMBINER|CI436641|6	0.377159	0.622665	1.08486	0.806816	0.657756	1.19596	1.03051	1.08432	1.6928	0.970394	0.0496531	0.949	0.117425	0.872012	0.0287924	1.12518	0.0303895	1.40314
Os01g0307500|mRNA|AK108663|CDS+3'UTR	0.715051	0.836663	1.1752	3.00642	1.5798	0.850922	0.235262	0.335126	6.59544	8.90257	0.0704162	1.28	0.187098	0.584003	0.00772186	-1.46186	0.00018293	3.30843
Os01g0308200|mRNA|AK110806|CDS+3'UTR	0.77435	0.443626	1.12496	0.97722	0.702897	0.604223	1.02331	1.54267	2.52282	1.66926	0.0673273	0.839	0.672475	0.153033	0.0529268	1.1001	0.0109568	1.80788
Os01g0308300|COMBINER|CI547969|0	1.02936	1.24264	0.674995	1.14727	0.45166	0.360196	1.28067	0.497515	1.15254	0.971476	0.332239	-0.362	0.00258139	-1.4875	0.391716	-0.502722	0.656739	-0.0960469
Os01g0308300|COMBINER|CI547969|x	1.16448	0.958066	1.07408	1.82855	1.04377	0.633605	0.566895	0.681405	0.838378	1.92159	0.284568	0.408	0.300969	-0.377209	0.0515393	-0.76507	0.603252	0.265049
Os01g0308600|COMBINER_EST|Os01g0308600|8	1.65849	0.957572	1.10839	0.926082	1.04431	1.42636	1.11196	0.74234	0.32927	0.328153	0.400871	-0.315	0.904491	-0.0462155	0.315742	-0.472029	0.00445939	-1.93877
Os01g0309100|mRNA|AK102492|CDS+3'UTR	0.957472	0.734569	1.51698	1.04442	1.39819	1.35698	0.428138	1.78002	0.827324	0.5172	0.106257	0.586	0.0257898	0.715845	0.941217	0.0578818	0.325857	-0.358477
Os01g0309800|mRNA|AK110758|CDS+3'UTR	1.67546	1.28495	0.802509	0.850424	0.435091	0.691314	1.17588	0.768843	2.98576	4.39164	0.0161899	-0.829	0.0119135	-1.41974	0.14429	-0.625883	0.0115114	1.30329
Os01g0309900|mRNA|AK100627|CDS+3'UTR	2.00374	2.12	1.20271	1.43123	1.05643	0.946581	0.395592	0.194059	0.373661	0.489677	0.021346	-0.652	0.00333312	-1.04338	0.0016297	-2.89506	0.00050149	-2.26853
Os01g0310100|mRNA|AK120868|CDS+3'UTR	1.0881	0.974462	0.742198	0.739059	0.687984	1.02621	1.06409	1.17127	0.913737	1.07445	0.0403206	-0.475	0.327084	-0.293362	0.68611	0.116601	0.774945	-0.0555186
Os01g0310400|COMBINER_EST|Os01g0310400|8	1.02355	1.16194	1.09747	1.35925	0.794163	0.58113	1.78838	0.578256	0.90763	0.976994	0.44993	0.163	0.0429906	-0.682835	0.874702	-0.100838	0.278292	-0.211756
Os01g0310500|mRNA|AK073535|CDS+3'UTR	1.02448	0.976106	0.810506	1.05231	0.621056	0.563499	1.20861	0.688753	1.06169	1.17582	0.598794	-0.115	0.00950322	-0.75736	0.740883	-0.132298	0.377631	0.160009
Os01g0310500|mRNA|AK099487|CDS+3'UTR	0.103885	0.139216	1.15666	1.6214	5.92252	4.01577	0.864557	14.5149	0.45119	0.341697	0.00026794	3.51	7.42e-05	5.34171	0.0199286	4.88052	0.00316007	1.70707
Os01g0310600|mRNA|AK110671|UTR	0.9324	0.535588	1.00893	0.991151	1.27899	2.63844	1.04956	1.27301	0.376979	0.591939	0.198529	0.501	0.0531056	1.37824	0.129979	0.709902	0.224484	-0.581069
Os01g0310700|mRNA|AK120861|CDS+3'UTR	1.20065	0.999698	0.964662	1.0003	1.34828	1.64478	0.959934	1.49119	0.893689	0.646976	0.420701	-0.157	0.098052	0.44282	0.730957	0.127046	0.10056	-0.526872
Os01g0310800|mRNA|AK064374|CDS+3'UTR	1.00575	0.468646	0.853812	0.778004	0.80346	0.99428	1.60411	1.56995	1.76002	1.51763	0.593138	0.247	0.436922	0.380589	0.0482669	1.20882	0.0467612	1.25129
Os01g0310900|COMBINER_EST|Os01g0310900|8	0.627301	0.529662	1.14565	0.905538	1.8558	2.98413	0.764168	0.380647	1.1517	1.10432	0.0184973	0.821	0.00297376	2.02949	0.833909	-0.0959425	0.00590706	0.96827
Os01g0311300|mRNA|AK062341|CDS+3'UTR	0.971162	2.13407	0.895685	0.735407	1.6478	0.963342	0.869221	1.14772	1.58537	1.02969	0.140275	-0.827	0.73024	-0.192365	0.325269	-0.527411	0.744476	-0.172178
Os01g0311400|COMBINER_EST|CI458636|6	0.941756	0.726537	1.45437	1.18725	1.24545	1.06185	1.16842	0.81682	0.623395	0.800276	0.0430527	0.668	0.0957845	0.475352	0.510656	0.240057	0.398261	-0.227873
Os01g0311500|mRNA|AK062171|CDS+3'UTR	1.11309	0.930258	1.00044	0.999559	0.675196	0.681165	1.04927	0.962652	1.40459	1.26164	0.89163	-0.0251	0.0301081	-0.585409	0.951432	-0.0178967	0.107203	0.387589
Os01g0311500|mRNA|AK103288|CDS+3'UTR	1.15544	0.948959	1.09386	1.05379	0.730152	0.7159	0.771418	0.698207	1.50496	1.39164	0.850408	0.0361	0.0429873	-0.534383	0.134643	-0.512776	0.0686228	0.466824
Os01g0311600|mRNA|AJ698082|CDS+3'UTR	1.22858	1.1492	1.02351	1.3073	0.725527	0.31134	0.982968	0.36439	0.643442	1.01733	0.853501	-0.0388	0.0497414	-1.32198	0.134757	-0.989426	0.125665	-0.55448
Os01g0311600|mRNA|AK105552|CDS+3'UTR	0.703291	0.561203	1.23324	1.18508	0.94634	0.784928	1.0567	0.81654	1.70374	1.72993	0.00813709	0.944	0.100643	0.456137	0.133217	0.564188	0.00189641	1.45032
Os01g0311700|mRNA|AK072493|CDS+3'UTR	1.03131	1.0053	1.15654	0.99473	0.918617	0.947761	1.13355	1.57571	0.73474	0.79951	0.675037	0.075	0.444043	-0.125987	0.260871	0.392372	0.0613213	-0.409804
Os01g0311800|mRNA|AK107006|CDS+3'UTR	1.23995	1.23006	0.843611	0.985937	1.19102	0.850757	1.01426	1.4835	0.612155	0.832077	0.0607151	-0.437	0.269411	-0.294998	0.976798	-0.009789	0.0242363	-0.791128
Os01g0311800|mRNA|AK110846|CDS+3'UTR	0.66859	0.817859	0.923013	0.978077	1.02241	0.457902	1.55416	1.72955	1.21435	1.87495	0.120192	0.362	0.818712	-0.112014	0.0120082	1.14871	0.0258991	1.02896
Os01g0312500|mRNA|AK105998|CDS+3'UTR	1.22915	2.79272	1.32811	1.45423	0.908969	1.02767	0.642132	0.627261	0.973076	0.869032	0.41362	-0.415	0.112523	-0.938825	0.025717	-1.54562	0.0945653	-1.01061
Os01g0312800|mRNA|AK106887|CDS+3'UTR	1.31742	0.719778	0.946392	1.05664	0.538241	0.276833	1.42355	0.227108	1.16329	1.36989	0.918484	0.0383	0.0558495	-1.33497	0.460596	-0.776201	0.358319	0.374465
Os01g0313000|COMBINER|CI222854|6	0.679621	0.729313	0.625266	1.05825	0.741108	0.944952	2.30932	2.19986	3.56054	1.65335	0.541983	0.208	0.277463	0.249328	0.00205985	1.67873	0.0154316	1.78504
Os01g0313300|mRNA|AJ575219|CDS	0.285599	0.740642	1.99727	1.06947	1.38941	0.447947	1.43661	0.935044	1.315	0.907446	0.0543731	1.67	0.380488	0.778478	0.0703311	1.33343	0.0902915	1.24802
Os01g0313300|mRNA|AK111775|CDS+3'UTR	0.36853	0.852298	2.16866	1.14582	1.30875	0.436183	1.13246	0.899933	1.11119	0.825154	0.0602908	1.49	0.591049	0.430957	0.151245	0.849036	0.191169	0.772782
Os01g0313600|COMBINER|CI434821|x	1.21876	0.840736	1.18943	1.35332	0.684885	0.667559	0.718282	0.70734	3.80827	2.61892	0.266246	0.326	0.077883	-0.58212	0.176579	-0.506022	0.00712651	1.64148
Os01g0314000|mRNA|AK102427|CDS+3'UTR	1.12824	0.955086	0.786192	0.802095	0.897194	1.24612	0.881778	1.8385	1.1606	1.04703	0.0874608	-0.386	0.917919	0.0265808	0.540989	0.294618	0.657861	0.086698
Os01g0314000|mRNA|AK106418|CDS+3'UTR	1.39676	1.18254	0.898984	0.882061	0.95522	1.17881	0.728019	1.58956	0.945418	1.04688	0.037326	-0.529	0.247122	-0.276366	0.606122	-0.256648	0.113568	-0.369425
Os01g0314000|mRNA|AK106622|CDS+3'UTR	1.21598	0.495287	0.590861	0.486976	0.520509	1.0842	0.922339	6.67072	1.45139	1.16031	0.348117	-0.533	0.94373	-0.0469136	0.185634	1.67638	0.219078	0.74175
Os01g0314100|mRNA|AK067157|CDS+3'UTR	1.47233	0.917763	1.48293	0.877985	1.16299	1.08487	1.1374	0.921774	0.744465	0.785177	0.949254	-0.0268	0.872797	-0.0494733	0.635222	-0.183038	0.108205	-0.604466
Os01g0314300|mRNA|AK073419|CDS+3'UTR	1.0567	1.17736	0.962946	1.03848	0.944962	0.920454	0.882583	0.576515	1.16817	1.1017	0.384608	-0.158	0.179559	-0.258188	0.118791	-0.644943	0.888073	0.0244336
Os01g0314300|mRNA|AK104939|CDS+3'UTR	0.983532	1.07592	0.999828	0.983178	1.00017	0.956821	1.30804	0.551112	1.26275	1.08211	0.746356	-0.0532	0.66592	-0.0725255	0.600294	-0.276899	0.356303	0.184403
Os01g0314700|COMBINER_EST|Os01g0314700|8	0.830985	1.81934	0.672696	0.519935	1.51397	0.603369	1.21606	1.12693	1.66679	0.887365	0.0825865	-1.06	0.605881	-0.363429	0.884039	-0.070847	0.978304	-0.0158196
Os01g0314800|mRNA|AF323612|CDS+3'UTR	1.45397	1.83071	1.04654	0.839515	0.955532	1.93857	0.769437	2.37964	0.449451	0.392407	0.0237259	-0.8	0.564272	-0.261518	0.679216	-0.269893	0.00081872	-1.95787
Os01g0315300|COMBINER|CI146025|6	0.247651	0.512029	0.988198	0.94428	1.19476	1.01194	1.25151	0.915588	1.63585	1.08599	0.0252888	1.44	0.0189102	1.62659	0.0214792	1.58788	0.01572	1.90419
Os01g0315600|mRNA|AK110785|CDS+3'UTR	1.08935	1.04446	0.895293	1.43638	1.18576	0.811568	2.20893	0.458939	0.732687	0.957436	0.773722	0.0883	0.65159	-0.120811	0.921389	-0.0832503	0.168076	-0.348851
Os01g0315700|mRNA|AK112057|CDS+3'UTR	1.06318	1.2418	1.31118	1.08344	1.14255	0.853136	0.940573	0.521556	0.736121	0.749671	0.798993	0.0528	0.390619	-0.218858	0.134399	-0.714154	0.0225447	-0.629236
Os01g0315800|mRNA|AB167396|CDS+3'UTR	1.05349	0.799279	1.09993	0.949226	1.06211	1.21847	0.933824	1.45313	0.631517	0.641019	0.517822	0.155	0.230362	0.310027	0.389223	0.344218	0.0664066	-0.528307
Os01g0315800|mRNA|AF251077|CDS+3'UTR	1.24907	0.956405	1.01556	1.08162	0.998616	1.11547	0.602487	1.00139	0.638385	0.664444	0.781619	-0.0605	0.822572	-0.0504503	0.256414	-0.492776	0.0237002	-0.746917
Os01g0315800|mRNA|AK061857|CDS+3'UTR	1.36599	0.995638	1.04402	0.981566	1.00438	1.21889	0.929657	1.26824	0.88821	0.941376	0.411321	-0.204	0.770767	-0.0758772	0.773272	-0.103019	0.196267	-0.35091
Os01g0315800|mRNA|AK101168|CDS+3'UTR	1.26525	0.996135	1.02922	1.04134	0.934549	1.10007	0.885754	1.00388	0.757169	0.763884	0.575535	-0.117	0.524853	-0.146948	0.431421	-0.251634	0.0471086	-0.561859
Os01g0316100|COMBINER_EST|Os01g0316100|8	0.745435	0.751985	0.666152	1.19755	1.08465	1.59091	2.06028	2.02901	0.921953	0.900358	0.4946	0.255	0.0328258	0.811076	0.00357772	1.44934	0.135071	0.283203
Os01g0316500|mRNA|AK099887|CDS+3'UTR	0.865862	0.667678	1.01886	0.981492	1.31099	1.48506	1.22487	1.89502	0.678319	0.654839	0.12129	0.395	0.0153879	0.875873	0.0421702	1.00271	0.403228	-0.190092
Os01g0316600|mRNA|AK103534|CDS+3'UTR	0.791361	0.500629	0.885651	1.01952	1.43446	1.42881	0.944647	1.35695	1.3005	0.980855	0.11106	0.594	0.014724	1.18555	0.0836589	0.846995	0.0593498	0.84348
Os01g0316800|mRNA|AK058821|CDS+3'UTR	0.968136	1.02227	0.99753	1.00248	1.07827	0.98094	1.0086	0.884001	1.01995	0.979853	0.962313	0.00747	0.775922	0.0479484	0.792627	-0.0752964	0.965729	0.00703287
Os01g0316800|mRNA|AK119788|CDS+3'UTR	0.994166	1.00587	0.993428	1.03499	1.03607	1.04602	1.03927	0.801635	0.985734	0.956357	0.898408	0.0201	0.713139	0.058022	0.670041	-0.131709	0.791693	-0.0425544
Os01g0316900|mRNA|AK070437|CDS+3'UTR	1.02182	0.893591	0.923656	0.863907	0.750261	0.978644	1.08167	1.27289	1.26963	1.16785	0.588493	-0.0972	0.503825	-0.157256	0.343362	0.296268	0.112759	0.349719
Os01g0317100|COMBINER|CI039135|6	1.04204	1.05046	1.00121	0.998792	0.575794	0.449191	1.21719	0.554897	0.977842	1.06753	0.67808	-0.0652	0.00680905	-1.0407	0.485202	-0.34829	0.837721	-0.0342379
Os01g0317500|COMBINER_EST|Os01g0317500|8	0.964167	1.4947	1.02203	0.978441	1.52741	1.64815	1.0806	0.636764	0.364888	0.448775	0.388217	-0.264	0.219763	0.40236	0.266124	-0.53327	0.00668982	-1.56881
Os01g0317800|mRNA|AK100118|CDS+3'UTR	0.974035	1.05092	1.02549	1.13395	0.814107	0.975142	0.864678	0.728495	1.33806	1.30246	0.596171	0.092	0.364754	-0.183359	0.26618	-0.350233	0.0714498	0.383845
Os01g0317800|mRNA|AK105905|CDS+3'UTR	0.850889	0.949119	1.05361	1.12018	0.802258	0.850025	1.07677	0.714104	1.24094	1.18891	0.163788	0.274	0.489785	-0.121995	0.919504	-0.0353942	0.0570693	0.434684
Os01g0318400|mRNA|AB110194|CDS+3'UTR	0.744211	3.87065	0.791955	1.1674	1.00206	0.716736	1.18658	0.848789	1.06659	0.997941	0.412145	-0.82	0.326112	-1.00194	0.416634	-0.758034	0.459031	-0.718161
Os01g0318700|mRNA|AK105594|CDS+3'UTR	1.32503	1.64926	0.634379	1.02119	0.979251	0.943857	1.49312	1.11783	0.777411	0.843031	0.0489533	-0.877	0.0312851	-0.620728	0.565547	-0.194405	0.0118872	-0.868719
Os01g0319000|mRNA|AK067689|CDS+3'UTR	2.33221	0.741033	2.12199	1.28063	0.780867	0.632158	0.762336	0.408849	4.71035	2.34743	0.651192	0.326	0.225354	-0.9039	0.134324	-1.23558	0.137768	1.3388
Os01g0319000|mRNA|AK107088|CDS+3'UTR	1.35669	0.365473	1.49397	0.849772	0.68366	0.60499	1.17679	0.470134	3.75737	2.19901	0.42238	0.678	0.861848	-0.130795	0.926549	0.0790363	0.0571403	2.02933
Os01g0319200|COMBINER_EST|Os01g0319200|8	0.310058	0.377902	0.95491	1.04722	2.23099	1.53001	1.68799	4.11873	0.860757	0.68564	0.00130424	1.55	0.00098371	2.43227	0.00304462	2.94541	0.00653829	1.16625
Os01g0319400|mRNA|AK070361|CDS+3'UTR	1.39919	0.903148	1.10724	0.68146	3.89814	2.02305	1.96771	0.522697	0.0962625	0.33628	0.373164	-0.372	0.0414054	1.32085	0.845293	-0.14853	0.0217909	-2.64339
Os01g0320700|mRNA|AK063226|CDS+3'UTR	0.422888	0.358865	0.847308	0.736581	0.917922	1.08942	1.53345	1.20914	1.56119	1.25997	0.00574804	1.02	0.00247218	1.36007	0.00241896	1.80545	0.00103015	1.84809
Os01g0321300|COMBINER_EST|CI312409|1	0.904166	1.26817	1.11151	1.03253	0.968496	0.770307	0.869667	0.763004	1.15214	1.27127	0.997906	0.000648	0.299538	-0.310043	0.269712	-0.394557	0.498937	0.176587
Os01g0321700|mRNA|AK059365|CDS+3'UTR	1.04496	0.979096	0.847072	0.970391	1.03937	1.02135	1.28937	1.21596	0.931892	0.973423	0.395273	-0.158	0.868589	0.0266075	0.30216	0.307898	0.606208	-0.0867977
Os01g0321700|mRNA|AK070488|CDS+3'UTR	1.0332	0.854934	1.04487	0.940484	1.11363	1.06072	0.967862	1.20605	0.722325	0.594572	0.698195	0.0769	0.307828	0.209651	0.530123	0.201075	0.0676019	-0.520184
Os01g0321800|mRNA|AK064712|CDS+3'UTR	1.59977	1.50661	0.4576	1.11556	1.08683	0.920109	0.628346	0.739634	0.614891	1.19081	0.0853629	-1.12	0.0232097	-0.634585	0.00940622	-1.18733	0.0877624	-0.859415
Os01g0322300|COMBINER|CI150999|6	1.03842	1.01986	1.03112	0.980523	1.10902	1.06287	0.822164	0.689823	0.822013	0.753233	0.832678	-0.0335	0.631068	0.0772386	0.167901	-0.450486	0.0713633	-0.387184
Os01g0322700|mRNA|AK101374|UTR	0.929577	0.397497	0.732985	1.07576	0.909122	0.660907	1.2224	1.63785	1.41784	1.31314	0.342765	0.547	0.520017	0.350701	0.0655646	1.21893	0.0705719	1.16653
Os01g0322700|mRNA|AK108747|UTR	1.14506	0.701966	0.856774	1.24904	0.873314	0.753096	0.740879	1.36724	1.438	1.63493	0.590666	0.206	0.660299	-0.144711	0.732046	0.166837	0.0657858	0.774194
Os01g0322800|mRNA|AK121409|CDS+3'UTR	0.981282	0.975004	1.4019	1.01907	0.872966	0.791608	1.03352	0.819145	1.56935	1.48469	0.262491	0.289	0.207737	-0.234682	0.769846	-0.088234	0.0147858	0.642056
Os01g0323000|mRNA|AK059381|CDS+3'UTR	0.394101	0.570414	1.02253	1.13751	0.891165	0.737952	1.5768	0.97797	1.04836	1.16486	0.00953791	1.19	0.0439229	0.774323	0.0191995	1.38907	0.00909975	1.22079
Os01g0323000|mRNA|AK100396|CDS+3'UTR	0.960343	1.09091	0.963122	0.956749	1.03525	0.979152	0.976691	1.23361	1.04309	1.02129	0.594709	-0.0926	0.891542	-0.0237875	0.744191	0.100853	0.94503	0.0120535
Os01g0323100|mRNA|AK065231|CDS+3'UTR	1.14246	0.931836	0.812783	1.08207	0.949129	1.0536	1.31146	1.44202	0.409346	0.427224	0.58797	-0.138	0.82337	-0.0451441	0.208288	0.414486	0.00250473	-1.30292
Os01g0323300|COMBINER_EST|Os01g0323300|8	1.08638	1.09725	1.14446	1.33914	0.920489	0.717614	0.80912	0.802878	0.635325	1.27023	0.340629	0.181	0.0984083	-0.425836	0.160722	-0.437874	0.513168	-0.281383
Os01g0323400|mRNA|AK107583|5'UTR+CDS	0.266379	0.242358	0.998015	0.769901	1.07727	1.37252	1.00199	1.41392	1.1493	0.810301	0.00111742	1.79	0.00044507	2.25872	0.00126807	2.2279	0.00159102	1.92526
Os01g0323500|COMBINER|CI138143|6	1.17861	3.16215	0.323858	0.409071	0.382466	0.636386	0.848457	1.58213	2.13077	1.36319	0.0127034	-2.41	0.0322656	-1.96831	0.291993	-0.736605	0.774282	-0.179813
Os01g0323600|mRNA|AK071516|CDS+3'UTR	0.692283	1.07866	1.00267	1.07173	1.17737	0.99323	0.997341	1.41755	0.56873	0.554988	0.395336	0.263	0.326611	0.323551	0.281501	0.460444	0.0902593	-0.621161
Os01g0323600|mRNA|U82833|CDS+3'UTR	0.86159	1.06633	0.949949	1.05269	1.19923	1.1305	0.904625	1.36261	0.930334	0.880664	0.764906	0.0611	0.209743	0.280674	0.565715	0.212022	0.68452	-0.0826211
Os01g0324200|COMBINER_EST|AU174026|6	0.858868	0.686474	0.836828	0.967151	0.949165	1.03396	1.56497	1.33538	2.09584	1.88578	0.321213	0.229	0.132201	0.367567	0.030057	0.912801	0.0026444	1.37245
Os01g0324400|mRNA|AK102490|CDS+3'UTR	1.14645	2.49749	0.331417	0.384948	0.366951	0.571777	0.872259	1.47138	2.02034	1.17943	0.00754465	-2.24	0.0199863	-1.88523	0.321534	-0.578823	0.810455	-0.132483
Os01g0324400|mRNA|AK102854|CDS+3'UTR	1.02154	2.21088	0.294398	0.355136	0.409174	0.520469	0.978916	1.47946	1.90049	1.10146	0.0079224	-2.22	0.0205565	-1.70335	0.548454	-0.32052	0.920628	-0.0547872
Os01g0324500|mRNA|AK111299|CDS+3'UTR	1.3371	1.45879	0.376062	1.66489	0.618919	0.589241	0.53268	0.747886	6.76818	6.61982	0.35918	-0.82	0.0017663	-1.20956	0.0169363	-1.14582	0.00017642	2.26084
Os01g0325400|COMBINER_EST|CI550886|6	0.764306	0.356183	1.0227	0.977799	1.04773	1.23036	2.66067	1.72858	0.934473	0.758493	0.0935184	0.939	0.0633771	1.12171	0.0113578	2.03923	0.194069	0.690259
Os01g0326000|mRNA|AK061371|CDS+3'UTR	0.930708	0.884957	1.07445	1.14868	1.08813	0.69612	0.705189	0.733493	4.7694	2.5611	0.129756	0.292	0.838212	-0.0604115	0.26353	-0.335571	0.00630865	1.94525
Os01g0326000|mRNA|AK068894|CDS+3'UTR	0.994485	1.00555	0.986904	1.20562	1.15229	0.754153	0.79351	0.84814	5.79047	3.05121	0.523493	0.125	0.722899	-0.101285	0.332177	-0.285653	0.00547747	2.07153
Os01g0326100|mRNA|AK062793|UTR	0.66873	1.45538	1.167	0.926837	1.47543	0.996411	0.608367	1.0036	1.29905	0.789576	0.873014	0.0761	0.568562	0.297532	0.545327	-0.336343	0.943897	0.0378571
Os01g0326100|mRNA|AK067102|CDS+3'UTR	1.18192	2.66886	0.332515	0.468518	0.374886	0.639312	0.846077	1.46035	2.22118	1.24498	0.0117739	-2.17	0.0264768	-1.85912	0.269917	-0.676093	0.869808	-0.0949578
Os01g0326300|mRNA|AK058883|CDS+3'UTR	1.09176	1.92606	0.41525	0.639439	1.1848	1.41087	0.277267	0.915952	1.67463	0.627107	0.0213789	-1.49	0.655505	-0.165537	0.0826748	-1.52481	0.459749	-0.500843
Os01g0327000|mRNA|AK121616|CDS+3'UTR	1.13978	2.51645	0.344972	0.672114	0.877363	0.611241	0.806404	1.49614	1.99299	1.27974	0.033013	-1.81	0.0672978	-1.20954	0.311251	-0.624662	0.873133	-0.0846791
Os01g0327100|mRNA|AK059977|CDS+3'UTR	0.881858	0.756111	1.32661	1.45034	1.33875	1.13397	0.845598	2.18069	0.476055	0.63391	0.0123811	0.764	0.036552	0.593492	0.230172	0.733769	0.067336	-0.571869
Os01g0327100|mRNA|AK070715|CDS+3'UTR	1.03145	2.23412	0.287911	0.569787	0.730966	0.544618	0.969504	1.53641	1.9587	1.10932	0.0281144	-1.91	0.0525106	-1.2666	0.562798	-0.314752	0.939332	-0.042408
Os01g0327100|mRNA|AK099187|CDS+3'UTR	0.878023	0.833918	1.52074	1.56208	1.30638	1.13892	0.867489	1.3706	0.502458	0.630185	0.00519829	0.849	0.0385801	0.511467	0.35811	0.349707	0.0368528	-0.604693
Os01g0327400|mRNA|AK068063|CDS+3'UTR	1.25348	0.717307	1.70794	1.61107	0.992926	0.733843	1.10973	0.949528	0.873465	1.00712	0.0709854	0.807	0.697883	-0.151652	0.777469	0.114443	0.964848	-0.0157724
Os01g0327400|mRNA|AK099241|CDS+3'UTR	1.23492	0.690632	1.77831	1.61045	1.02466	0.748021	1.35302	0.972854	0.859806	0.975931	0.0639319	0.874	0.847551	-0.0770531	0.486592	0.313034	0.974504	-0.0117369
Os01g0327500|mRNA|AK107756|CDS+3'UTR	0.84331	0.882651	1.16871	1.13295	0.84305	0.711969	1.24352	0.555536	1.64658	1.40658	0.0508304	0.415	0.421149	-0.155236	0.91318	-0.053832	0.0099332	0.818807
Os01g0327600|mRNA|AK120216|CDS+3'UTR	0.979874	0.776587	1.02142	1.02054	0.797007	0.701883	1.24504	0.832482	1.39858	1.21018	0.298568	0.227	0.334757	-0.22196	0.547827	0.222898	0.0517843	0.576653
Os01g0327600|mRNA|AK121799|CDS+3'UTR	1.03625	0.876544	1.09952	1.16794	0.853065	0.708296	0.965018	0.837236	1.12805	1.10004	0.223521	0.25	0.211332	-0.294059	0.777506	-0.0844679	0.267132	0.225055
Os01g0327900|COMBINER_EST|Os01g0327900|8	0.943535	0.783714	0.6276	0.996655	1.00336	0.690627	1.17194	1.76473	4.34939	3.51686	0.706019	-0.121	0.867244	-0.0468669	0.0857941	0.741902	0.00059893	2.18528
Os01g0328100|COMBINER_EST|CB664359|7	0.51096	1.14186	0.76717	0.664419	0.875764	0.701838	21.5743	2.03149	1.60984	1.41279	0.839142	-0.0974	0.938892	0.0375772	0.0568309	3.11556	0.0978622	0.9814
Os01g0328200|COMBINER_EST|Os01g0328200|8	0.203358	0.556549	0.531143	0.701016	1.00787	1.03197	1.33198	1.31492	1.54239	0.992191	0.203802	0.859	0.0451904	1.60002	0.0185038	1.97594	0.0359505	1.87859
Os01g0328300|mRNA|AK064025|CDS+3'UTR	1.31733	3.02446	0.347538	0.433837	0.409942	0.759113	0.754083	1.56536	2.42283	1.332	0.00813508	-2.36	0.0324162	-1.83921	0.204114	-0.877504	0.798135	-0.151999
Os01g0328300|mRNA|AK071771|CDS+3'UTR	0.968396	2.15848	0.271043	0.962545	0.313379	0.521685	1.30708	1.23264	20.3258	1.03264	0.134016	-1.5	0.025543	-1.83823	0.705111	-0.187798	0.363759	1.66394
Os01g0328300|mRNA|AK102126|CDS+3'UTR	1.01921	0.796041	0.875452	0.978103	0.981156	0.900678	1.05665	1.17805	1.14011	1.04012	0.857322	0.0389	0.774075	0.0616384	0.342808	0.308767	0.251635	0.273781
Os01g0328400|mRNA|AK061988|CDS+3'UTR	0.808974	0.916841	1.02587	0.992145	1.0561	1.00792	0.970155	0.777011	1.12676	1.0697	0.2301	0.228	0.186369	0.260605	0.969387	0.0116921	0.104437	0.350244
Os01g0328500|mRNA|AK058517|CDS+3'UTR	0.90978	0.831439	0.909193	0.901019	0.984132	1.01612	1.146	1.56041	1.07557	1.2433	0.726574	0.0575	0.265548	0.201364	0.102087	0.620629	0.0802045	0.410998
Os01g0328600|COMBINER_EST|CI319129|0	1.29938	1.33319	1.08908	1.03208	0.968919	0.888089	1.07088	0.897804	0.906856	0.945339	0.10654	-0.312	0.032555	-0.504737	0.188952	-0.424712	0.0305545	-0.507424
Os01g0328700|mRNA|AK066632|CDS+3'UTR	1.08305	1.14197	0.800866	0.867574	1.16511	1.0825	1.07105	0.933661	0.425655	0.504227	0.056032	-0.416	0.93149	0.0141072	0.597894	-0.153309	0.0023404	-1.26336
Os01g0328900|mRNA|AK101169|CDS+3'UTR	1.27281	1.07642	0.924893	1.00935	0.809503	0.885332	1.20508	0.888037	1.08399	0.990741	0.192708	-0.277	0.0600597	-0.46743	0.592814	-0.17822	0.384912	-0.175663
Os01g0329000|mRNA|AK071961|CDS+3'UTR	1.56988	1.60074	0.836449	1.09372	1.15146	0.361715	0.535046	0.914309	1.18087	0.735483	0.0239826	-0.729	0.108723	-1.2965	0.0270857	-1.18045	0.059373	-0.766386
Os01g0329300|mRNA|AK110223|CDS+3'UTR	0.218742	0.980084	0.467856	0.826743	1.09063	1.02032	1.43832	0.966076	2.19822	1.76656	0.64242	0.426	0.213629	1.18796	0.154352	1.34816	0.0628882	2.0895
Os01g0329400|mRNA|AK062175|CDS+3'UTR	0.722931	0.788053	0.75975	0.719117	1.14675	1.64883	0.892197	1.69531	1.12083	1.1398	0.855235	-0.0302	0.0256338	0.865353	0.149413	0.704346	0.0219637	0.582523
Os01g0329400|mRNA|AK101813|CDS+3'UTR	0.756491	0.801744	0.896296	0.873841	1.31945	1.89595	0.749436	1.81699	1.1157	1.16251	0.286244	0.184	0.0146215	1.02213	0.300704	0.583412	0.0253053	0.548292
Os01g0329800|mRNA|AB059237|CDS+3'UTR	0.786803	0.759352	0.735229	0.834596	1.17005	1.58419	0.894307	1.85685	1.11818	1.16595	0.910657	0.0193	0.0211785	0.816698	0.158841	0.737394	0.0224749	0.562877
Os01g0329800|mRNA|AK073536|CDS+3'UTR	0.697027	0.673388	0.551339	0.83327	0.791305	1.42664	1.20009	1.96007	1.26169	1.42486	0.955519	-0.0155	0.140404	0.633065	0.0248617	1.16263	0.00464087	0.968691
Os01g0329800|mRNA|AK107331|CDS+3'UTR	0.248869	0.284349	0.75993	0.744777	1.041	1.46717	0.960618	4.25573	1.21231	1.11562	0.000892	1.5	0.00096945	2.21591	0.0147449	2.92613	0.00030436	2.1282
Os01g0329900|mRNA|AK105168|5'UTR+CDS	0.31711	0.427507	0.665585	1.02147	1.1352	0.852559	0.97898	1.43368	3.25078	2.86903	0.020871	1.16	0.00633875	1.41787	0.00623064	1.686	0.00022508	3.05214
Os01g0329900|mRNA|AK120056|CDS+3'UTR	0.530957	2.00869	0.687619	1.37124	3.60382	1.37596	0.729266	1.93853	0.62524	0.716241	0.916316	-0.0889	0.27442	1.10852	0.818122	0.203278	0.431764	-0.625963
Os01g0330100|mRNA|AK100480|CDS+3'UTR	0.876857	0.897836	1.18277	1.06056	0.77242	0.90461	1.48373	0.942894	2.91218	2.39644	0.101074	0.336	0.637359	-0.0860567	0.282409	0.414731	0.00117244	1.57403
Os01g0330200|COMBINER_EST|CI235903|6	1.14361	2.41912	0.395276	0.3464	0.345993	0.553449	0.934434	1.41781	1.94908	1.07017	0.00748622	-2.17	0.0179587	-1.92637	0.330363	-0.531122	0.717157	-0.203724
Os01g0330300|COMBINER_EST|Os01g0330300|8	0.367337	0.368443	0.820021	0.763398	1.29441	1.22368	1.21948	1.22846	1.2211	0.784699	0.00210296	1.1	0.00037012	1.77442	0.00171159	1.73422	0.00764761	1.41185
Os01g0330600|COMBINER_EST|Os01g0330600|8	0.248364	0.233318	0.885607	0.813188	1.24688	1.56737	1.53899	1.26591	1.12917	0.786516	0.00037751	1.82	0.00024736	2.53788	0.00045136	2.53563	0.00151129	1.96896
Os01g0331100|mRNA|AK100992|CDS+3'UTR	1.26324	2.83949	0.351308	0.450482	0.410451	0.708034	0.791616	1.66681	2.34354	1.34246	0.00914538	-2.25	0.0288043	-1.81279	0.280554	-0.721396	0.868351	-0.0945954
Os01g0331900|mRNA|AK064784|CDS+3'UTR	1.06704	0.967656	1.03343	0.957008	0.929435	0.941923	1.17973	0.837414	1.11885	1.05904	0.855078	-0.0311	0.487381	-0.119038	0.923084	-0.031857	0.570739	0.0992942
Os01g0331900|mRNA|AK121761|CDS+3'UTR	1.0798	0.995524	0.951783	1.0045	0.974894	0.937003	1.40273	0.927585	1.1063	1.07781	0.613289	-0.0846	0.489294	-0.117425	0.695708	0.137748	0.657434	0.0747724
Os01g0332000|COMBINER|CI260116|6	0.661724	0.612624	0.879708	1.00581	1.05458	0.994223	1.12411	1.99899	1.56877	0.896392	0.0292298	0.563	0.0126779	0.685469	0.0266816	1.23534	0.0557675	0.897229
Os01g0332100|mRNA|AK061240|CDS+3'UTR	1.2144	1.13565	0.538198	0.658925	0.973937	1.52599	1.02676	2.23037	0.61516	0.70049	0.00651329	-0.98	0.856271	0.0539417	0.462317	0.36581	0.00836968	-0.839148
Os01g0332100|mRNA|AK120720|CDS+3'UTR	1.20071	1.13481	0.569055	0.647241	0.963877	1.49511	1.03748	1.87697	0.628915	0.748654	0.00494278	-0.944	0.889957	0.0404172	0.538224	0.257573	0.0136554	-0.766514
Os01g0332100|mRNA|AY187621|CDS+3'UTR	1.22845	1.10411	0.711935	0.703358	1.13504	1.8562	0.905708	2.61402	0.49696	0.628569	0.0108561	-0.719	0.352873	0.31769	0.518225	0.401831	0.00701796	-1.05919
Os01g0332200|COMBINER|CI464704|6	0.960823	0.626193	1.20755	1.04077	0.690785	0.587171	1.087	0.919476	2.35473	2.06959	0.130121	0.531	0.369995	-0.284431	0.337968	0.366109	0.00624917	1.50894
Os01g0332200|COMBINER|CI464704|x	0.91315	0.606771	1.12487	1.18101	0.772667	0.670388	1.09511	0.911319	2.20664	2.0931	0.0737972	0.631	0.865894	-0.0485802	0.2705	0.424479	0.00489499	1.52967
Os01g0332500|mRNA|AK101382|CDS+3'UTR	0.946924	1.07119	1.05605	1.11896	0.652292	0.586804	0.598107	0.540563	2.24224	1.50393	0.534634	0.11	0.0155809	-0.702996	0.0330743	-0.824761	0.0325474	0.866571
Os01g0332800|mRNA|AK061997|CDS+3'UTR	1.18647	2.63724	0.330734	0.429822	0.766528	0.679659	0.842833	1.5458	2.11565	1.38625	0.00921917	-2.23	0.0467318	-1.29321	0.305683	-0.632016	0.929452	-0.0467133
Os01g0332800|mRNA|AK067493|CDS+3'UTR	0.431347	1.1566	1.15899	1.12035	0.971825	0.643263	0.363252	0.604484	1.12718	1.02899	0.267792	0.69	0.792509	0.16272	0.368637	-0.591995	0.323565	0.608572
Os01g0332900|mRNA|AK065940|CDS+3'UTR	0.846464	0.962311	0.646057	1.02914	1.00407	0.995945	1.362	0.913076	1.26381	1.89848	0.641197	-0.146	0.412166	0.147952	0.401498	0.305218	0.0461559	0.779264
Os01g0332900|mRNA|AK069030|CDS+3'UTR	0.859097	1.01698	0.60882	1.05263	0.983308	1.05127	0.901785	0.834976	1.13328	1.64543	0.538313	-0.224	0.526253	0.121338	0.715083	-0.107258	0.10681	0.546894
Os01g0334800|COMBINER|CI396069|6	0.91979	0.932446	0.810675	1.07245	0.870392	0.834534	1.55544	1.10561	1.07294	1.17567	0.964327	0.00982	0.465703	-0.119844	0.170685	0.501849	0.154031	0.278293
Os01g0335600|mRNA|AK070305|CDS+3'UTR	3.68558	0.285542	0.623711	1.00758	0.992478	1.03408	2.08846	0.884893	1.20309	0.686594	0.798605	-0.372	0.98992	-0.0181045	0.772059	0.406175	0.905195	-0.174695
Os01g0335700|mRNA|AK068195|CDS+3'UTR	0.946426	1.07525	0.630664	1.05659	0.846759	0.842466	1.49481	0.946439	1.13003	1.29116	0.385368	-0.305	0.189422	-0.256258	0.526319	0.237658	0.220367	0.259902
Os01g0336300|COMBINER|CI347733|6	0.538487	1.20284	1.10208	1.21444	1.23765	17.719	0.773553	0.686991	0.907377	0.568716	0.307154	0.524	0.159816	2.5407	0.774436	-0.142745	0.763417	-0.163936
Os01g0337100|COMBINER_EST|Os01g0337100|8	0.773156	1.58322	0.599381	1.48676	1.19484	1.03614	0.657994	0.965125	1.09555	0.650542	0.7308	-0.229	0.98505	0.00816681	0.364004	-0.473379	0.468663	-0.390159
Os01g0337500|mRNA|AY333187|CDS+3'UTR	1.25742	0.887424	0.973832	1.02687	0.906595	0.653184	1.0907	1.04926	0.893216	1.16112	0.752952	-0.0791	0.192745	-0.457037	0.955713	0.0182285	0.856037	-0.0527825
Os01g0337600|mRNA|AK099595|CDS+3'UTR	1.03341	0.837759	0.986591	1.13044	0.971208	1.01359	0.887412	0.776864	1.16398	1.16979	0.403967	0.183	0.642377	0.0926557	0.594386	-0.164304	0.155689	0.326646
Os01g0337600|mRNA|AK119468|CDS+3'UTR	1.18659	0.672811	0.407403	1.17934	0.847932	0.80664	0.617716	1.90983	1.734	3.13654	0.600459	-0.366	0.754052	-0.111538	0.689071	0.281682	0.0401243	1.38409
Os01g0337700|mRNA|AK106340|CDS+3'UTR	0.809209	0.997833	0.764859	1.2795	0.931975	0.644534	1.32109	1.00217	1.68226	2.14899	0.690861	0.139	0.468336	-0.213382	0.306588	0.356705	0.00957848	1.0813
Os01g0337700|mRNA|AK106939|CDS+3'UTR	1.1896	1.30595	0.577437	0.984328	0.711135	0.640769	1.30153	1.00418	0.995839	1.4704	0.0864675	-0.725	0.00643448	-0.884758	0.689681	-0.12468	0.876373	-0.0426955
Os01g0337700|mRNA|AK109210|5'UTR+CDS	1.03997	0.96157	0.86288	0.856904	1.20395	1.80616	0.85665	0.760359	1.40157	1.12418	0.225547	-0.218	0.101131	0.56035	0.309045	-0.309235	0.167461	0.327955
Os01g0337900|mRNA|AK120645|CDS+3'UTR	0.979826	1.0486	1.18236	1.02059	0.859853	0.752073	0.796114	0.522006	2.63965	2.16955	0.529396	0.116	0.117747	-0.333977	0.11249	-0.652938	0.0029852	1.23934
Os01g0338000|mRNA|AK103351|CDS+3'UTR	1.04483	1.1028	0.935366	0.891511	1.03095	1.15437	1.27981	0.969983	0.784208	0.811502	0.198138	-0.233	0.891659	0.023314	0.862928	0.0537577	0.0513765	-0.428233
Os01g0338000|mRNA|AK112012|CDS+3'UTR	1.1151	1.18204	0.975402	0.914651	1.02522	1.18587	1.06456	0.921574	0.739492	0.695381	0.140932	-0.282	0.746304	-0.0582929	0.471969	-0.213014	0.0132874	-0.678989
Os01g0338100|COMBINER|CI429545|1	0.712202	1.10696	0.568026	0.697196	0.767678	0.903379	1.2958	1.13117	4.03366	3.29211	0.16653	-0.497	0.763042	-0.0924892	0.253859	0.44735	0.00267374	2.03707
Os01g0338100|COMBINER|CI429545|x	0.80758	1.14088	0.527617	0.693587	0.734882	0.934608	1.50221	1.06997	3.95798	3.24036	0.0725227	-0.666	0.469021	-0.211904	0.307922	0.401416	0.00209586	1.89955
Os01g0338200|mRNA|AK068083|CDS+3'UTR	1.15669	1.0552	0.920593	0.837431	0.969788	1.0559	1.10074	1.03115	0.628229	0.645277	0.111009	-0.331	0.475343	-0.126654	0.852773	-0.0523958	0.00811832	-0.795083
Os01g0338600|mRNA|AK066580|CDS+3'UTR	1.00928	1.35019	0.495976	0.990808	1.02686	0.963103	1.06498	0.74214	0.855397	1.01001	0.154776	-0.736	0.342336	-0.231245	0.309086	-0.39295	0.228954	-0.328722
Os01g0339400|COMBINER_EST|AU076191|6	0.992074	0.521542	0.794537	1.04515	1.00799	0.531267	1.48954	0.762759	1.57202	1.49523	0.434218	0.341	0.962597	0.024807	0.326763	0.567396	0.0436077	1.0918
Os01g0339500|mRNA|AK066107|CDS+3'UTR	1.30741	0.939622	1.06426	1.55364	0.616057	0.34058	0.557418	0.164465	1.07664	1.39248	0.514365	0.214	0.031275	-1.27483	0.0409236	-1.87209	0.617086	0.143668
Os01g0339600|mRNA|AK106772|CDS+3'UTR	1.21958	1.19239	0.718031	1.11797	0.939354	0.871916	1.11968	0.766877	0.877822	1.06456	0.193565	-0.429	0.0552489	-0.414121	0.291298	-0.380047	0.155	-0.318991
Os01g0339800|mRNA|AK111706|5'UTR+CDS	0.107667	0.221315	0.496342	0.734816	0.983503	1.01677	1.89455	2.11249	6.81157	1.2931	0.013033	1.97	0.00308102	2.69559	0.00061083	3.69599	0.012324	4.265
Os01g0339900|mRNA|AK066111|CDS+3'UTR	1.13363	1.14213	1.17821	0.758122	0.868442	0.841394	0.88212	0.745595	2.09417	1.71172	0.381755	-0.268	0.0513078	-0.41266	0.140105	-0.488582	0.0172904	0.734576
Os01g0340600|COMBINER_EST|Os01g0340600|8	0.267837	0.19949	1.0358	1.08508	1.5109	1.45965	1.22461	0.965438	0.684171	0.573983	0.00059915	2.2	0.00029832	2.68361	0.00135423	2.23388	0.00403319	1.43885
Os01g0341000|COMBINER_EST|Os01g0341000|8	0.181888	0.209236	0.853442	0.746209	1.36968	1.77893	1.60668	1.03142	1.77494	0.969537	0.0004039	2.03	0.00019623	3.00026	0.00081097	2.7222	0.00181586	2.74941
Os01g0341200|mRNA|AK068939|CDS+3'UTR	1.01726	2.21432	0.420405	0.455124	0.794146	0.983037	0.788686	1.38643	1.85354	1.154	0.0157797	-1.78	0.164828	-0.764378	0.374824	-0.521327	0.944009	-0.037313
Os01g0341200|mRNA|AK121837|CDS+3'UTR	1.10465	2.31349	0.296744	0.36175	0.365307	0.500387	0.905264	1.34951	1.66513	5.24815	0.00634328	-2.29	0.0141347	-1.90268	0.323107	-0.532404	0.292545	0.886893
Os01g0341300|mRNA|AK070629|CDS+3'UTR	0.993599	0.89545	0.844219	1.00644	1.02299	1.15921	1.43456	1.19772	0.817364	0.65068	0.862883	-0.0332	0.290498	0.207255	0.156488	0.474736	0.13798	-0.371175
Os01g0341600|COMBINER_EST|CB655037|7	0.943626	0.82922	0.884996	1.07176	0.711899	0.777558	1.05974	1.52587	1.88832	1.95494	0.504077	0.139	0.213627	-0.249673	0.169257	0.523617	0.00287798	1.11906
Os01g0341800|COMBINER|CI276250|6	0.726055	0.574754	1.20717	1.11988	0.883396	0.714292	0.918121	1.08918	2.18733	1.85099	0.0128872	0.848	0.250451	0.298275	0.0921172	0.630416	0.00178408	1.63915
Os01g0342700|mRNA|AK106603|CDS+3'UTR	0.834688	1.00708	1.04937	3.01845	0.992969	0.876353	0.753829	0.560992	2.72695	3.14992	0.174993	0.957	0.900951	0.0249577	0.177506	-0.495564	0.00119258	1.67656
Os01g0342700|mRNA|AY332479|CDS+3'UTR	0.652836	0.557697	1.01613	2.13494	0.882392	0.65377	1.99598	0.984128	2.44087	1.90894	0.0395105	1.29	0.224684	0.332	0.0426654	1.21583	0.0012079	1.83891
Os01g0342800|COMBINER_EST|CI414152|0	0.958454	0.841022	0.993756	1.18931	1.00628	0.898073	1.4949	0.93667	2.40511	2.00938	0.214036	0.276	0.657684	0.0824718	0.311673	0.398333	0.00281022	1.29193
Os01g0342900|mRNA|AK063921|CDS+3'UTR	1.47441	3.70124	0.434751	0.886263	0.534404	1.12833	0.772038	1.15081	1.63353	0.886159	0.039096	-1.91	0.0697764	-1.58898	0.0676923	-1.30938	0.186276	-0.957259
Os01g0343100|COMBINER|CI409558|0	0.703224	1.57113	1.07471	0.988158	1.35495	1.01198	0.891867	0.902936	1.19571	0.771725	0.951997	-0.0285	0.757547	0.155782	0.647142	-0.228132	0.808414	-0.129918
Os01g0343100|COMBINER|CI409558|x	1.1433	2.39229	0.487623	0.367482	0.359066	0.503589	0.883637	1.48072	1.87953	1.13169	0.0117186	-1.97	0.0132468	-1.95948	0.345235	-0.531888	0.731043	-0.181377
Os01g0343200|mRNA|AK058467|CDS+3'UTR	1.12672	0.913166	0.939025	1.06493	0.717569	0.646215	1.0907	0.847578	2.89157	2.48681	0.920678	-0.0205	0.0418458	-0.574903	0.811265	-0.0772014	0.00261905	1.40253
Os01g0343200|mRNA|AK100070|CDS+3'UTR	1.03233	0.840817	0.598593	1.06809	0.695855	0.436885	1.63885	0.968684	2.51907	2.24985	0.565011	-0.221	0.0699441	-0.756791	0.3045	0.435509	0.0025586	1.35348
Os01g0343300|mRNA|AK067244|CDS+3'UTR	0.69693	0.62163	0.733129	0.942767	1.56385	1.57481	1.19707	2.31731	0.96925	1.03173	0.177333	0.337	0.00165213	1.25353	0.0267327	1.33937	0.0229385	0.603394
Os01g0343500|mRNA|AK071988|CDS+3'UTR	1.41587	1.96731	0.962601	0.994824	1.0052	0.897242	0.609128	0.797219	1.20552	1.69266	0.0283874	-0.77	0.0271085	-0.813427	0.0151948	-1.26002	0.481315	-0.224478
Os01g0343800|COMBINER|CI120769|6	1.58776	1.46113	0.509948	0.225531	0.290369	1.94506	0.561672	0.858792	1.16443	3.72925	0.00942149	-2.17	0.370112	-1.01915	0.0226227	-1.13295	0.512067	0.452213
Os01g0343900|COMBINER_EST|Os01g0343900|8	0.324119	0.683645	0.924999	0.733981	1.08108	0.801687	2.2592	2.45595	11.8939	9.5037	0.137226	0.808	0.0944139	0.983835	0.00455955	2.32309	0.00060698	4.49736
Os01g0346400|COMBINER_EST|CI434004|6	1.10603	2.35107	0.39775	0.888192	0.334207	0.680996	0.904138	1.37738	1.9292	41.7642	0.073909	-1.44	0.0373307	-1.75709	0.332631	-0.531082	0.212563	2.47674
Os01g0346600|mRNA|AK105649|CDS+3'UTR	0.407146	1.15993	0.27577	0.862119	2.9633	1.32565	1.80372	1.58763	0.14617	0.301772	0.578659	-0.495	0.0991091	1.52812	0.07685	1.3001	0.0686527	-1.7102
Os01g0346700|mRNA|AK071793|CDS+3'UTR	0.993298	1.053	1.00675	1.04767	1.09214	1.1108	0.75449	0.742235	0.825779	0.837128	0.969889	0.00604	0.516002	0.106973	0.153201	-0.450644	0.125001	-0.298731
Os01g0346900|COMBINER_EST|CI527319|6	0.678662	1.50349	0.803452	0.574544	1.32724	1.52266	0.908827	1.66535	1.10032	0.706325	0.294243	-0.572	0.333698	0.492975	0.62701	0.28441	0.71418	-0.196377
Os01g0347000|mRNA|AK069585|CDS+3'UTR	1.21977	1.23265	0.809955	0.994257	1.00578	0.931642	1.28508	1.21562	0.423016	0.45096	0.0694075	-0.45	0.0909763	-0.341105	0.92081	0.0275917	0.00077464	-1.48926
Os01g0347100|mRNA|AK100716|CDS+3'UTR	1.09831	0.721067	1.1809	1.00274	0.681197	0.886945	1.38421	1.01047	0.997269	0.962785	0.354681	0.29	0.549332	-0.195217	0.31471	0.410302	0.630301	0.138923
Os01g0347200|mRNA|AK066458|CDS+3'UTR	1.4951	1.42067	1.09214	1.2841	0.812876	0.596697	0.67465	0.344914	0.915631	1.68339	0.155952	-0.299	0.00932463	-1.06532	0.0146495	-1.59515	0.548398	-0.231308
Os01g0347300|COMBINER|CI550520|6	0.532903	0.588645	1.06075	1.25991	0.925187	0.942733	1.8338	0.780283	3.31124	1.49136	0.00475889	1.05	0.0100867	0.737662	0.0807493	1.09475	0.0122529	1.98829
Os01g0347500|COMBINER_EST|AU031835|6	0.401536	0.964446	0.91992	1.28768	1.36853	1.35071	1.03686	1.28175	0.552385	0.49034	0.191048	0.806	0.081773	1.12748	0.144825	0.889485	0.624062	-0.257887
Os01g0347600|COMBINER_EST|CI552130|0	0.410676	0.88743	1.6541	1.84584	1.34143	1.12685	1.61423	0.615621	0.842092	0.603952	0.0249776	1.53	0.0819802	1.02615	0.319359	0.723594	0.631728	0.240389
Os01g0348000|COMBINER_EST|AU032203|6	0.943772	0.291908	1.1608	2.2294	1.26478	1.05958	2.03393	0.893165	0.224788	0.331199	0.0886376	1.62	0.150796	1.14114	0.129741	1.36059	0.229828	-0.943847
Os01g0348300|COMBINER_EST|Os01g0348300|8	1.09432	2.44178	0.541163	0.387119	0.368769	0.537951	0.913805	1.43155	1.9442	1.23033	0.0193617	-1.84	0.0197172	-1.87582	0.365652	-0.515218	0.882164	-0.079876
Os01g0348600|mRNA|AK062168|CDS+3'UTR	1.54322	1.53521	1.14302	1.14365	1.03166	0.969309	0.818974	0.503449	0.854966	0.822673	0.0440491	-0.429	0.0156581	-0.622192	0.0184601	-1.26129	0.00498949	-0.876028
Os01g0348600|mRNA|AK099063|CDS+3'UTR	1.22547	1.08463	1.10332	1.03464	0.957991	0.977741	0.820914	0.571441	0.982882	1.01742	0.536915	-0.11	0.192808	-0.252463	0.0706816	-0.751278	0.28004	-0.205268
Os01g0348600|mRNA|AK100444|CDS+3'UTR	1.61404	1.6017	1.14838	1.10742	1.09035	0.917136	0.548876	0.501775	0.808241	0.75234	0.0267605	-0.512	0.0178701	-0.68514	0.00242665	-1.61531	0.00289252	-1.04398
Os01g0348700|mRNA|AK120842|CDS+3'UTR	1.1436	1.00582	1.04231	1.08264	0.994218	0.932976	0.990616	0.764896	0.883661	1.03072	0.936018	-0.0138	0.400593	-0.155202	0.359784	-0.301108	0.410104	-0.168364
Os01g0348800|mRNA|AK062553|CDS+3'UTR	1.26126	0.550314	1.40632	1.07258	1.22998	1.36511	0.932333	0.782764	0.873953	0.486623	0.307284	0.56	0.241488	0.637228	0.943518	0.0361838	0.557066	-0.353347
Os01g0348900|mRNA|AF001395|CDS+3'UTR	3.67935	0.747773	2.16784	0.580744	0.501838	2.39863	0.95562	1.40304	1.04644	0.908619	0.631483	-0.564	0.639589	-0.59631	0.561666	-0.51853	0.41903	-0.766443
Os01g0348900|mRNA|AF285163|CDS+3'UTR	4.96326	0.980697	2.02719	0.611618	0.493206	2.18916	1.01968	1.15646	0.735289	0.682151	0.405841	-0.986	0.403937	-1.08626	0.274498	-1.02267	0.132361	-1.63931
Os01g0348900|mRNA|AF435970|CDS+3'UTR	4.56756	0.798984	2.0687	0.66561	0.51485	2.82649	1.16462	1.36821	0.858647	0.789841	0.555582	-0.703	0.633017	-0.663214	0.530016	-0.597753	0.261382	-1.21395
Os01g0348900|mRNA|AK062520|CDS+3'UTR	1.18133	2.5948	0.338927	0.401727	0.377158	0.601302	0.846501	3.82831	2.05475	1.21589	0.00787656	-2.25	0.0214533	-1.87832	0.964662	0.0401278	0.789454	-0.147533
Os01g0348900|mRNA|AK105034|CDS+3'UTR	5.55388	0.93861	2.9273	0.687219	0.536336	3.13077	1.00421	1.43584	0.995804	0.907093	0.599139	-0.687	0.569593	-0.817184	0.358932	-0.927065	0.252857	-1.26442
Os01g0349000|mRNA|AK108540|CDS+3'UTR	1.09422	2.42424	0.478054	0.382899	0.364719	0.525462	0.913894	1.4503	1.97169	1.23546	0.0142069	-1.93	0.0183572	-1.89546	0.378337	-0.500496	0.909005	-0.0614777
Os01g0349400|mRNA|AK064941|CDS+3'UTR	0.920301	1.06073	0.979117	0.860284	0.920425	1.01808	0.982237	1.18696	1.05726	1.12214	0.580175	-0.106	0.872666	-0.0295024	0.673595	0.128092	0.455306	0.140672
Os01g0349400|mRNA|AK100195|CDS+3'UTR	0.905497	1.01107	1.03303	0.880016	0.933915	0.989052	0.966629	1.23781	1.04877	1.1378	0.978523	-0.00509	0.970052	0.00640965	0.540241	0.193079	0.315241	0.191136
Os01g0349400|mRNA|AK105047|CDS+3'UTR	0.942831	1.04759	1.02736	0.827625	0.893345	0.97337	0.950096	1.32567	1.12707	1.2211	0.604264	-0.108	0.603377	-0.0918975	0.59889	0.175364	0.222506	0.23931
Os01g0349400|mRNA|AK122182|CDS+3'UTR	0.964147	1.07141	0.982966	0.9609	1.00747	0.992582	0.974213	1.24004	1.06032	1.1744	0.700694	-0.0646	0.8886	-0.0234179	0.714735	0.11293	0.468751	0.134794
Os01g0349600|mRNA|AK066217|CDS+3'UTR	1.03707	0.992308	0.72958	0.799365	0.659364	0.910334	1.22656	1.00775	1.4186	1.36089	0.0593875	-0.41	0.161199	-0.388881	0.657022	0.132193	0.0433464	0.453821
Os01g0349800|mRNA|AK069610|CDS+3'UTR	1.41615	1.54813	1.81723	1.78784	0.756776	0.564518	0.730496	0.604524	0.69894	1.32139	0.139807	0.284	0.0063056	-1.17974	0.0112257	-1.15584	0.167792	-0.623599
Os01g0350000|mRNA|AK071594|CDS+3'UTR	1.75561	2.39163	0.861782	1.16039	0.313051	0.511462	1.47543	0.557052	0.641502	1.34092	0.0190468	-1.03	0.00258759	-2.3564	0.0936173	-1.17647	0.0638904	-1.14361
Os01g0350100|COMBINER|CI386476|6	0.965185	1.12736	0.958138	1.07583	0.598677	0.605062	0.996681	1.00333	1.24359	1.24069	0.836565	-0.039	0.0100965	-0.793414	0.832317	-0.0609159	0.215348	0.25191
Os01g0350500|COMBINER|CI444873|0	1.0824	2.42841	0.341979	0.383683	0.362675	0.521706	0.923876	1.39686	1.9111	1.21103	0.00936025	-2.16	0.0189372	-1.89809	0.363217	-0.513141	0.865337	-0.0917992
Os01g0350500|COMBINER|CI444873|x	0.985782	2.17559	0.2758	17.0458	0.369085	0.509222	0.690763	1.2389	1.62882	1.01442	0.809033	0.566	0.0218203	-1.75618	0.279344	-0.66271	0.728508	-0.188132
Os01g0350900|mRNA|AK058986|CDS+3'UTR	1.02571	0.974932	0.908807	0.771528	0.738097	0.723333	1.15064	1.34281	1.4167	1.19734	0.210368	-0.256	0.0408625	-0.452693	0.306773	0.313846	0.0982661	0.381183
Os01g0350900|mRNA|AK070217|CDS+3'UTR	0.953409	0.921345	1.04887	0.776849	1.28527	1.16075	1.34733	1.55904	0.309226	0.316566	0.81299	-0.0542	0.0742765	0.382077	0.073438	0.628891	0.00058519	-1.58283
Os01g0351100|COMBINER_EST|Os01g0351100|8	0.976969	1.10605	0.782764	1.02357	0.826339	0.748803	1.11168	0.675357	1.46472	1.85427	0.367495	-0.216	0.0779153	-0.40217	0.500575	-0.262669	0.0331617	0.664838
Os01g0351200|COMBINER_EST|Os01g0351200|8	0.417958	0.354908	1.02552	0.975115	1.36816	1.48843	0.564712	1.53193	1.23817	0.640817	0.00149789	1.38	0.00053045	1.88954	0.0745824	1.272	0.0367035	1.20962
Os01g0351300|mRNA|AK102963|CDS+3'UTR	1.11568	1.66588	0.785695	0.902262	0.60196	0.838864	0.75257	1.93112	1.10833	1.28038	0.0603186	-0.695	0.0405143	-0.939978	0.764014	-0.177434	0.509157	-0.194625
Os01g0351400|COMBINER|CI205565|6	1.33078	1.46802	0.99498	0.688894	1.00505	0.578345	0.663183	6.74356	1.17088	0.761016	0.0389395	-0.756	0.0585306	-0.874436	0.626051	0.597425	0.111303	-0.566274
Os01g0351800|mRNA|AK073503|CDS+3'UTR	1.01872	1.08453	1.01506	0.985165	0.692979	0.596597	0.852781	0.548255	1.90728	1.5334	0.657279	-0.0719	0.0151407	-0.709057	0.131784	-0.62033	0.0227989	0.702214
Os01g0352100|mRNA|AK072222|CDS+3'UTR	0.622668	1.37837	0.292261	1.30218	2.04205	0.954044	4.27432	0.709603	1.04817	0.62104	0.547824	-0.587	0.377294	0.591321	0.398623	0.91064	0.720738	-0.199435
Os01g0352800|COMBINER|CI533199|6	1.03734	0.964007	0.763981	1.17474	0.745119	0.579887	1.61305	0.750635	2.81139	1.94956	0.787101	-0.078	0.0412738	-0.605307	0.773614	0.137986	0.00838907	1.22721
Os01g0353400|COMBINER_EST|Os01g0353400|8	0.597567	1.12878	0.609922	1.12283	1.18662	1.40224	0.890611	2.10717	0.580801	0.800125	0.982959	0.0109	0.159136	0.651334	0.261973	0.738122	0.540249	-0.268759
Os01g0353500|COMBINER_EST|Os01g0353500|8	1.03058	0.997565	1.00244	1.04769	1.22604	1.13209	0.776035	0.932907	0.496994	0.658478	0.922473	0.0154	0.23314	0.216529	0.405826	-0.252974	0.0185861	-0.825719
Os01g0353800|COMBINER_EST|CB647349|7	0.919041	0.651943	0.915711	0.961393	0.985583	1.01463	1.16126	1.38483	1.92569	1.56133	0.299287	0.278	0.189516	0.36949	0.0823728	0.712186	0.0118109	1.16357
Os01g0353900|mRNA|AK063501|CDS+3'UTR	1.17252	0.986131	0.899162	1.01406	0.56941	0.490207	1.12766	0.787511	1.78357	1.72468	0.401961	-0.171	0.0063686	-1.02523	0.58457	-0.190379	0.017241	0.705817
Os01g0353900|mRNA|AK105827|CDS+3'UTR	1.03594	1.02704	0.787818	1.25724	1.09361	0.883842	0.973675	0.953547	0.795311	1.23572	0.864555	-0.0516	0.726319	-0.0692391	0.723933	-0.0982723	0.845191	-0.0572467
Os01g0354200|mRNA|AK112105|CDS+3'UTR	0.467884	0.99544	1.00458	0.768058	0.966447	1.10492	0.759225	1.39984	1.23377	1.3853	0.457215	0.364	0.235963	0.598538	0.321102	0.595119	0.0952094	0.937819
Os01g0354700|COMBINER_EST|Os01g0354700|8	1.1375	1.68009	1.14871	1.06167	1.1717	0.941916	0.522101	0.725466	0.575811	0.61841	0.271723	-0.324	0.226897	-0.396068	0.0259475	-1.16751	0.00997425	-1.21205
Os01g0355100|COMBINER_EST|Os01g0355100|8	0.895763	2.00135	0.967327	0.914319	1.03378	1.13801	0.756943	1.83793	3.69473	0.959533	0.316739	-0.51	0.53574	-0.303864	0.784714	-0.182912	0.587549	0.491855
Os01g0355400|mRNA|AK064594|CDS+3'UTR	1.09278	2.43788	0.364622	0.373677	0.35538	0.584133	0.9151	1.42529	2.04127	9.13403	0.00914975	-2.14	0.0249756	-1.84091	0.364635	-0.515185	0.196579	1.40355
Os01g0355400|mRNA|AK107903|CDS+3'UTR	0.48632	1.07742	0.624546	1.61117	1.07276	0.750442	1.00293	0.997084	0.946895	1.7747	0.516174	0.471	0.55386	0.309793	0.364247	0.466224	0.203752	0.84065
Os01g0355500|mRNA|AK100317|CDS+3'UTR	1.17627	1.03075	0.806668	0.981398	0.958627	1.02588	0.755616	1.01895	0.844294	1.0418	0.184374	-0.307	0.415481	-0.151003	0.336272	-0.327549	0.309127	-0.231507
Os01g0355500|mRNA|AK119920|5'UTR+CDS	1.00343	0.996578	0.62587	0.995734	0.791485	0.90938	1.31465	1.04314	3.17992	2.38923	0.295132	-0.341	0.223148	-0.237205	0.462223	0.227805	0.00267185	1.46277
Os01g0355600|mRNA|AK100134|CDS+3'UTR	1.41422	1.31495	0.890515	1.15721	0.88313	0.952425	0.896322	0.942236	1.04995	1.17466	0.106358	-0.426	0.0232797	-0.57232	0.089844	-0.569382	0.149903	-0.296227
Os01g0355800|COMBINER_EST|Os01g0355800|8	0.591902	0.519227	1.08754	0.893919	1.46034	1.58726	1.74421	1.10416	0.919507	0.649526	0.0130352	0.831	0.00117119	1.45749	0.0149915	1.32383	0.124798	0.479261
Os01g0355900|mRNA|AK120976|CDS+3'UTR	1.03471	0.945433	0.966459	0.942556	0.890006	0.953827	1.54837	1.19654	1.15399	1.13386	0.754904	-0.0514	0.553857	-0.102291	0.181813	0.460676	0.254911	0.209803
Os01g0355900|mRNA|Y11189|CDS+3'UTR	1.00418	0.725266	1.09657	0.950005	0.930304	1.168	0.995836	1.61508	1.02028	0.984311	0.336159	0.258	0.321494	0.288607	0.201513	0.571491	0.366984	0.231775
Os01g0356000|COMBINER_EST|Os01g0356000|8	0.704303	1.07038	0.875315	1.04456	1.11521	0.957343	1.10751	1.0676	0.487923	0.596786	0.643129	0.139	0.414814	0.251012	0.374791	0.324642	0.0763126	-0.686193
Os01g0356100|COMBINER_EST|Os01g0356100|8	0.321473	0.465205	0.738095	0.838658	1.32072	1.52713	1.84889	1.18813	1.34322	0.841662	0.0160416	1.02	0.00212778	1.87672	0.00501567	1.93832	0.0146468	1.45915
Os01g0356300|COMBINER_EST|Os01g0356300|8	0.188195	0.401287	0.521049	1.03936	0.86705	1.08858	0.962128	1.64822	3.74635	2.02465	0.0640828	1.42	0.015544	1.82181	0.0100891	2.1961	0.00382062	3.32507
Os01g0356400|COMBINER_EST|Os01g0356400|8	0.242774	0.296422	0.36305	0.534552	0.956562	1.11642	1.24499	1.04541	1.17947	1.18178	0.0586497	0.716	0.00073718	1.9457	0.00122742	2.0884	0.00038404	2.13784
Os01g0356500|mRNA|AK070843|CDS+3'UTR	1.05091	0.933061	0.995135	1.04095	0.780318	0.856152	1.00489	1.30797	1.01221	0.925765	0.816905	0.0396	0.174299	-0.276803	0.510004	0.211346	0.855668	-0.0327258
Os01g0356800|COMBINER_EST|CI112161|6	0.695557	1.48634	0.399071	0.94756	0.535742	0.356909	3.21208	1.05534	11.7963	18.9003	0.306259	-0.725	0.0644743	-1.21738	0.279299	0.856608	0.00164869	3.8763
Os01g0356900|mRNA|AK064742|CDS+3'UTR	1.44493	1.17231	0.85192	1.01539	0.951527	0.984842	1.20118	1.56482	0.353508	0.258466	0.0780168	-0.485	0.0834446	-0.42704	0.817698	0.0750456	0.00125257	-2.10625
Os01g0357000|mRNA|AK111025|CDS+3'UTR	0.594658	0.558695	0.708244	0.860537	3.17151	5.14032	1.15711	1.58225	1.04842	0.953814	0.0744796	0.438	0.00082795	2.80838	0.0118973	1.23112	0.00869264	0.794868
Os01g0357100|mRNA|AK061893|CDS+3'UTR	0.949352	0.994357	1.04	1.13392	1.00568	0.852742	0.443048	0.887609	1.94544	1.87389	0.358546	0.161	0.707832	-0.069252	0.20254	-0.63166	0.00357296	0.974642
Os01g0357100|mRNA|AK103604|CDS+3'UTR	0.964155	1.00818	0.734079	1.09792	0.991885	0.88262	0.747625	1.10295	2.0294	1.79709	0.626337	-0.135	0.66302	-0.0754905	0.728833	-0.118666	0.0049696	0.953812
Os01g0357200|mRNA|AK099419|CDS+3'UTR	0.853266	0.762251	0.848446	0.680155	0.883861	1.32756	1.1314	1.18242	1.42498	1.51373	0.680961	-0.0863	0.186137	0.425633	0.115535	0.520222	0.00693526	0.864821
Os01g0357400|mRNA|AK063489|CDS+3'UTR	0.554801	1.14512	1.16506	0.785228	0.637695	0.405001	1.3506	1.53182	1.02076	0.979661	0.59367	0.263	0.242148	-0.649301	0.116162	0.851657	0.468213	0.327231
Os01g0357400|mRNA|D10417|CDS	1.82011	1.58234	0.521362	0.461156	1.14027	1.56444	0.876988	0.353967	0.566721	4.53553	0.00061756	-1.79	0.214419	-0.345531	0.0295108	-1.60688	0.944131	-0.0820501
Os01g0357600|COMBINER|CI052388|6	0.844152	1.02397	0.976593	1.83724	1.25204	1.46701	0.456899	1.64492	0.847428	0.469177	0.233318	0.527	0.0527301	0.54371	0.887483	-0.10089	0.194899	-0.560189
Os01g0357800|mRNA|AK120188|CDS+3'UTR	0.97882	0.910457	1.02164	1.18535	0.622034	0.517099	1.2551	0.758399	2.08901	1.88413	0.263046	0.221	0.0162852	-0.735101	0.899957	0.0475278	0.00324192	1.07147
Os01g0357900|mRNA|AK067878|CDS+3'UTR	0.969754	1.81451	1.22261	1.0345	1.01242	0.785164	0.975713	0.783158	0.993853	1.00619	0.553097	-0.238	0.211144	-0.573195	0.209909	-0.601683	0.322544	-0.407635
Os01g0358100|mRNA|AK105209|CDS+3'UTR	0.901351	1.72901	0.949529	1.46298	1.16401	1.05315	0.758598	1.11683	0.32897	0.482951	0.85729	-0.083	0.668364	-0.173144	0.375553	-0.439643	0.0189683	-1.64707
Os01g0358300|mRNA|AK058532|UTR	0.992021	2.44887	0.687049	1.10498	1.21751	0.979786	0.510463	1.00804	0.758882	1.4295	0.20469	-0.839	0.371015	-0.513044	0.128291	-1.11956	0.38562	-0.58155
Os01g0358300|mRNA|AK060388|CDS+3'UTR	0.660256	1.5037	0.992215	1.07468	1.22289	1.00785	0.841938	0.821617	0.729113	1.10057	0.915296	0.0515	0.754852	0.155976	0.608135	-0.260646	0.775818	-0.153578
Os01g0358300|mRNA|AK072081|CDS+3'UTR	0.918313	2.44352	1.10547	1.05426	1.11372	0.948534	0.859916	0.77343	0.450455	1.07276	0.424523	-0.473	0.371996	-0.54343	0.171147	-0.877203	0.190999	-1.10761
Os01g0358400|mRNA|AK061826|CDS+3'UTR	0.952011	0.874154	1.15774	1.0685	1.05041	0.927048	0.748271	0.749925	1.08615	1.05491	0.146707	0.286	0.53444	0.113329	0.336219	-0.284278	0.217725	0.230669
Os01g0358700|COMBINER_EST|Os01g0358700|8	0.633155	1.40464	0.968743	1.02032	1.34075	0.909919	1.09918	0.846001	1.99613	0.980089	0.8712	0.0762	0.66389	0.228007	0.949414	0.0321593	0.382201	0.568677
Os01g0359000|COMBINER|CI039135|6	1.11589	1.15185	0.935268	1.00024	0.556167	0.374989	1.00453	0.603276	0.999755	1.05156	0.205141	-0.229	0.00745427	-1.31182	0.196422	-0.542366	0.397904	-0.144986
Os01g0359400|mRNA|AK063509|CDS+3'UTR	1.94468	1.98446	0.304879	0.321564	0.493652	0.480258	1.05519	1.13263	1.49314	0.947693	7.587e-05	-2.65	0.00022047	-2.01241	0.0274208	-0.845547	0.0639654	-0.723717
Os01g0359400|mRNA|AK066435|CDS+3'UTR	1.10054	1.64593	0.828275	1.39171	0.24614	0.321784	2.22729	0.908647	1.19945	0.678729	0.430996	-0.326	0.00180725	-2.2577	0.888421	0.0799851	0.219181	-0.576914
Os01g0359400|mRNA|AK072056|CDS+3'UTR	1.1663	2.41648	0.558543	0.373838	0.365745	0.498619	1.00004	1.45288	1.70404	0.999955	0.0158452	-1.88	0.0119729	-1.97497	0.362037	-0.477937	0.504793	-0.362978
Os01g0359800|COMBINER_EST|Os01g0359800|8	0.401473	0.88373	0.987882	0.94342	1.01227	1.08864	0.95753	1.50631	1.22847	1.28391	0.187891	0.697	0.139179	0.81753	0.109438	1.01168	0.0728828	1.07618
Os01g0360000|COMBINER|CI030833|6	0.48385	1.02195	1.07994	0.702324	0.952663	1.11454	0.97852	6.84572	0.933837	4.64418	0.549735	0.309	0.267136	0.551263	0.134713	1.87996	0.172345	1.56635
Os01g0360100|mRNA|AK062321|CDS+3'UTR	1.22788	0.651847	0.76861	0.829381	1.33402	0.926732	1.72779	1.72912	0.823403	1.07906	0.674573	-0.164	0.487235	0.313616	0.0692582	0.950097	0.856225	0.075335
Os01g0360100|mRNA|AK100554|CDS+3'UTR	1.22021	1.11353	0.815742	1.00372	0.755485	0.616257	0.996297	1.02064	0.987161	1.0073	0.125406	-0.365	0.0159123	-0.772599	0.469579	-0.20908	0.22807	-0.225217
Os01g0360200|mRNA|AK060770|CDS+3'UTR	0.992371	0.925403	0.963491	1.00769	1.51078	1.22516	0.930846	1.02362	0.815822	1.29051	0.804877	0.0401	0.0559934	0.505579	0.924977	0.026597	0.746972	0.0985804
Os01g0360200|mRNA|AK065117|CDS+3'UTR	1.56009	1.52813	1.07938	1.37611	1.53924	0.926461	0.724304	0.407037	0.393927	0.793412	0.154312	-0.341	0.291039	-0.370689	0.0130844	-1.50775	0.0222494	-1.46563
Os01g0360200|mRNA|AK121916|CDS+3'UTR	0.872016	0.776187	1.01157	0.988559	1.42201	1.22442	1.08242	0.917596	0.534012	1.01334	0.152079	0.282	0.0197815	0.681564	0.37082	0.276644	0.686813	-0.161418
Os01g0360200|mRNA|AY603975|CDS+3'UTR	0.872522	0.769915	1.07011	1.00713	1.49128	1.2198	0.66698	0.992924	0.791442	1.23115	0.106387	0.341	0.0216069	0.718577	0.976402	-0.0102816	0.397876	0.268265
Os01g0360600|mRNA|AK069339|CDS+3'UTR	0.98826	0.955413	1.03968	0.902813	0.911831	0.88709	1.03279	1.01188	1.33597	1.42592	0.980558	-0.00426	0.494741	-0.111584	0.792116	0.0732145	0.0324113	0.50631
Os01g0361000|mRNA|AK110594|CDS+3'UTR	0.973348	1.43828	1.56912	0.980345	1.02005	0.736949	1.17209	3.2588	0.394831	0.530673	0.85561	0.068	0.215939	-0.448547	0.277308	0.724029	0.0108792	-1.37009
Os01g0361000|mRNA|AK120275|CDS+3'UTR	0.970915	0.441636	0.506916	1.02996	1.81147	8.28974	2.17772	22.8338	0.439127	0.408889	0.815873	0.142	0.0498581	2.56507	0.0417411	3.42879	0.228598	-0.627929
Os01g0361500|mRNA|AK065466|CDS+3'UTR	0.768012	2.74196	1.72905	1.03659	0.810374	0.9647	0.41218	0.629687	2.71496	3.02736	0.881054	-0.116	0.358943	-0.714799	0.0874623	-1.51018	0.226585	0.982289
Os01g0361700|COMBINER_EST|CI513118|6	1.62381	0.9316	1.37382	1.53976	1.40787	1.07342	0.919062	0.104563	0.136975	0.355457	0.504204	0.242	0.998483	-0.0007186	0.138758	-1.98824	0.0153872	-2.47872
Os01g0361800|mRNA|AK067294|UTR	1.42192	1.11447	0.897286	1.45608	0.671522	0.749628	0.792029	0.660598	1.99839	2.21485	0.684057	-0.139	0.0164048	-0.827225	0.04899	-0.799367	0.0235867	0.740923
Os01g0361800|mRNA|AK122167|CDS+3'UTR	1.23916	1.05839	0.730491	1.01401	0.457837	0.407577	0.986181	0.766195	1.67333	2.10607	0.161965	-0.412	0.00169177	-1.4066	0.244728	-0.397769	0.0286746	0.713012
Os01g0362000|mRNA|AK070658|CDS+3'UTR	0.953901	0.758989	0.919702	1.03384	1.02522	0.975397	1.51686	0.868331	1.60167	1.65801	0.377685	0.197	0.291461	0.232968	0.323403	0.431668	0.00908945	0.937486
Os01g0362100|mRNA|AK065319|CDS+3'UTR	1.20416	2.56782	0.810243	1.11335	1.30056	1.48591	0.715846	0.898187	0.477267	0.523699	0.122844	-0.889	0.473729	-0.339043	0.0624652	-1.13288	0.0142323	-1.81445
Os01g0362400|mRNA|AK062630|CDS+3'UTR	1.72177	0.740473	1.2549	1.02039	0.905912	1.26843	0.714793	1.7866	0.177305	0.980015	0.995044	0.00314	0.887561	-0.0749621	0.998609	0.00120116	0.229003	-1.43762
Os01g0362800|mRNA|AK071457|CDS+3'UTR	1.05922	2.31906	0.284655	0.3541	0.331248	0.567346	0.94409	1.54934	2.02109	1.09995	0.00746006	-2.3	0.0249305	-1.85413	0.504208	-0.373949	0.900376	-0.0719848
Os01g0363000|mRNA|AK064749|CDS+3'UTR	1.29773	0.823723	1.08891	1.10284	0.918347	0.910906	1.49847	1.93245	0.481819	0.69179	0.777915	0.0839	0.561738	-0.176866	0.109451	0.718853	0.0703576	-0.840625
Os01g0363300|mRNA|AK059622|CDS+3'UTR	1.53824	1.0835	0.581658	0.805954	0.922933	1.58264	1.537	1.15263	0.753656	0.488629	0.0355446	-0.915	0.808326	-0.0951753	0.902483	0.0440364	0.031008	-1.0891
Os01g0363300|mRNA|AK060356|CDS+3'UTR	1.34553	0.993913	0.851192	1.00612	1.1709	1.88293	0.795982	1.03239	0.75843	0.770945	0.239479	-0.321	0.336535	0.36062	0.332498	-0.351283	0.0542827	-0.596786
Os01g0363500|mRNA|AK061476|CDS+3'UTR	0.670889	0.562679	0.899807	1.11807	0.925502	0.897927	1.08049	1.56511	1.22528	1.20473	0.027925	0.707	0.0325618	0.569223	0.0247424	1.08171	0.00566468	0.983642
Os01g0363500|mRNA|AK063667|CDS+3'UTR	0.402227	0.359934	1.19852	0.965623	2.41845	2.76795	2.36723	1.0356	0.526531	0.542168	0.00171261	1.5	0.00012028	2.76551	0.00991619	2.04089	0.0405198	0.48976
Os01g0363500|mRNA|AK067388|CDS+3'UTR	0.964948	0.693917	0.930352	0.907973	0.742608	1.03633	1.36736	1.19856	1.87931	1.55642	0.499463	0.168	0.743269	0.100396	0.0990939	0.645669	0.014038	1.06354
Os01g0363500|mRNA|AK068183|CDS+3'UTR	0.848189	0.599043	1.0518	1.06117	0.770852	0.950748	0.925654	1.3012	1.8018	1.58415	0.0731808	0.568	0.365409	0.264235	0.141874	0.622598	0.00787307	1.24498
Os01g0363500|mRNA|AK071463|CDS+3'UTR	0.792797	0.696669	0.945386	1.00467	0.825842	1.1719	1.34494	0.995353	1.51899	1.44061	0.0772699	0.391	0.175323	0.404611	0.0962069	0.638628	0.00452489	0.993117
Os01g0363500|mRNA|AK120306|CDS+3'UTR	1.3138	0.786826	0.651102	0.654991	0.455431	0.915635	1.41889	2.68637	1.13641	1.09214	0.105902	-0.639	0.243427	-0.654858	0.10855	0.941279	0.690467	0.131889
Os01g0363600|COMBINER_EST|CI060162|6	0.793235	0.819891	1.07119	1.01366	1.34913	1.16519	0.986522	1.40354	0.770364	0.791527	0.0708203	0.37	0.02017	0.636638	0.146788	0.545084	0.774109	-0.0465007
Os01g0363900|mRNA|AK120610|CDS+3'UTR	1.00049	1.01645	0.887195	0.983419	0.963798	0.962573	1.04056	0.999508	1.33485	1.24455	0.517133	-0.111	0.675624	-0.0662424	0.953339	0.0161982	0.085947	0.354026
Os01g0364000|mRNA|AK064031|UTR	1.15066	1.02675	0.756374	0.97395	0.653237	0.707123	1.0961	0.855187	2.29732	2.329	0.174214	-0.341	0.0156755	-0.677414	0.595024	-0.166922	0.00290308	1.08956
Os01g0364100|mRNA|AK073809|5'UTR+CDS	0.548256	1.21807	1.01623	1.11115	1.31316	0.779662	0.984033	1.53298	0.981039	0.870583	0.441534	0.379	0.585747	0.308224	0.30639	0.587799	0.712256	0.17746
Os01g0364500|COMBINER|CI260116|6	0.639347	0.618358	1.00932	0.993336	1.00671	0.942277	0.940948	2.66531	2.21691	1.21602	0.0111641	0.671	0.0153994	0.631343	0.0699319	1.33265	0.0177785	1.38477
Os01g0364800|COMBINER_EST|AU162136|7	0.942948	2.04829	0.267652	2.91771	0.310732	0.452665	0.751243	1.28203	1.71515	1.0605	0.646058	-0.653	0.0177434	-1.88971	0.384819	-0.501944	0.935176	-0.0432958
Os01g0364900|mRNA|AK121145|UTR	0.942545	0.649361	0.955815	1.3288	1.04623	1.12329	1.27176	1.25286	0.523804	0.817398	0.153278	0.527	0.131816	0.4706	0.0868688	0.690165	0.489354	-0.257758
Os01g0365300|COMBINER_EST|CI525599|6	0.235522	0.346782	1.11223	0.89006	1.151	1.24185	1.76862	1.05419	0.701476	0.948593	0.00316627	1.8	0.00147903	2.06467	0.0035257	2.25636	0.00781066	1.51314
Os01g0366100|mRNA|AK067903|CDS+3'UTR	0.513542	0.347402	1.09785	1.26403	1.14095	1.27364	0.801466	1.43946	0.91087	0.630295	0.00530184	1.48	0.0048352	1.51298	0.0290333	1.3465	0.0592313	0.843093
Os01g0366300|mRNA|AK064115|CDS+3'UTR	1.13135	2.41679	0.340769	0.368843	0.366705	0.636295	1.00308	1.31369	1.73558	0.99693	0.00695061	-2.22	0.0274325	-1.77534	0.315282	-0.526536	0.556003	-0.330076
Os01g0366400|COMBINER|CI321556|6	1.52625	0.573665	0.930766	0.717522	1.04949	3.47676	3.63839	75.937	0.714138	0.952843	0.739278	-0.195	0.280783	1.02958	0.0490404	4.15088	0.759277	-0.181841
Os01g0367100|mRNA|AK068655|CDS+3'UTR	0.994512	1.07059	1.14021	0.917033	1.10747	1.00552	0.972196	1.04115	0.753735	0.869833	0.948147	-0.0131	0.849417	0.0323768	0.896654	-0.0364804	0.113917	-0.34976
Os01g0367100|mRNA|AK101540|CDS+3'UTR	0.858139	0.983377	1.0169	1.16808	1.20984	1.08924	0.831225	1.12394	0.839934	0.965169	0.238744	0.247	0.13765	0.321517	0.820754	0.0733895	0.88071	-0.0289493
Os01g0367100|mRNA|AK101542|CDS+3'UTR	0.90133	1.04446	0.993093	1.08012	1.10391	1.01564	0.624381	1.00695	0.857681	0.909544	0.610436	0.0942	0.503434	0.126064	0.452718	-0.291192	0.473399	-0.135576
Os01g0367100|mRNA|AK105060|CDS+3'UTR	0.954442	1.06733	1.06972	0.864343	1.04773	0.905517	1.2285	1.05551	0.645567	0.754333	0.734689	-0.0699	0.784445	-0.0513229	0.559277	0.174058	0.0437799	-0.532409
Os01g0367100|mRNA|AK119785|CDS+3'UTR	0.843005	0.960512	0.968971	1.03202	1.16739	1.06996	1.30544	1.0456	0.686106	0.802929	0.407119	0.152	0.138933	0.312677	0.254712	0.376691	0.207591	-0.27782
Os01g0367300|mRNA|AK073559|CDS+3'UTR	1.07149	0.903655	0.983272	1.03119	0.877346	0.861581	1.13393	0.995294	1.00473	1.02763	0.85651	0.0333	0.358905	-0.17859	0.711638	0.110533	0.803903	0.0463328
Os01g0367300|mRNA|AK101567|CDS+3'UTR	1.00493	0.818292	1.0577	1.09654	0.932787	0.919323	1.0649	1.048	0.967562	0.995094	0.245883	0.248	0.876135	0.0302396	0.469524	0.220287	0.57196	0.113773
Os01g0367400|mRNA|AK063804|CDS+3'UTR	1.32552	0.954488	1.31295	1.00983	1.07864	0.990266	0.907851	0.762928	0.784981	1.01494	0.90405	0.0338	0.624344	-0.122129	0.23352	-0.434608	0.277436	-0.333622
Os01g0367400|mRNA|AK072605|CDS+3'UTR	1.36033	1.15644	1.19807	1.03487	1.11169	0.883826	0.966309	0.82622	0.786812	0.885205	0.406716	-0.172	0.179876	-0.33953	0.150265	-0.489244	0.0342681	-0.587734
Os01g0367700|mRNA|AK064909|CDS+3'UTR	1.11244	0.915312	1.03271	0.959893	0.919065	1.00185	1.12127	0.981285	1.10209	0.998154	0.920394	-0.0193	0.713987	-0.0725775	0.852826	0.055912	0.782057	0.0557613
Os01g0367900|mRNA|AK105265|CDS+3'UTR	0.944097	1.11947	1.31875	0.890911	0.823142	0.759851	1.05921	0.707065	1.40196	1.22422	0.788571	0.0764	0.101468	-0.378408	0.495463	-0.248455	0.138903	0.349749
Os01g0368100|COMBINER_EST|CI141039|6	1.39745	0.452439	1.24041	1.12598	0.986459	0.483624	0.995121	0.781312	1.0049	1.55606	0.400856	0.572	0.790061	-0.203149	0.818078	0.149164	0.372957	0.653184
Os01g0368700|mRNA|AK067396|CDS+3'UTR	0.65678	1.39469	1.48172	1.72554	1.13846	0.736124	0.87838	0.877276	1.1428	0.694512	0.159216	0.74	0.899822	-0.0641599	0.792033	-0.124702	0.844853	-0.103391
Os01g0368900|mRNA|AK107858|CDS+3'UTR	2.46764	1.05087	2.11333	0.796208	0.828138	0.951597	0.426933	0.714073	18.8794	8.07444	0.675262	-0.312	0.14781	-0.859173	0.0409222	-1.54424	0.0115145	2.9387
Os01g0369000|mRNA|AK064940|CDS+3'UTR	1.17011	1.24825	1.03295	0.997695	1.00879	0.995981	1.0015	0.998504	0.948899	0.892519	0.172408	-0.252	0.150276	-0.269864	0.351124	-0.273274	0.0685662	-0.393134
Os01g0369000|mRNA|AK104340|CDS+3'UTR	1.20996	1.16286	0.99721	1.0028	0.973498	1.02005	0.807705	1.04317	0.876586	0.910304	0.171716	-0.246	0.171815	-0.251377	0.262601	-0.369883	0.0572166	-0.409126
Os01g0369000|mRNA|AY336990|CDS+3'UTR	0.982535	0.969863	1.00275	1.06279	1.07855	1.19338	1.17299	0.997257	0.699207	0.73492	0.617262	0.0807	0.239138	0.216856	0.613098	0.147895	0.044919	-0.445491
Os01g0369200|mRNA|AK073477|CDS+3'UTR	0.436805	0.632645	0.636309	0.636836	1.21497	0.83908	1.19178	1.27997	2.16864	2.00613	0.31859	0.276	0.0408744	0.941638	0.0141532	1.23235	0.00156561	1.98834
Os01g0369300|mRNA|AK100340|CDS+3'UTR	0.87784	0.748689	0.799242	1.13916	1.34124	1.23911	2.03223	1.28356	0.166192	0.250213	0.400211	0.235	0.0197188	0.669201	0.0406909	0.994375	0.00223356	-1.99116
Os01g0369300|mRNA|AK109760|5'UTR+CDS	0.815952	0.691813	0.833367	1.19995	2.3819	2.48823	3.16992	1.47086	0.188603	0.133032	0.182191	0.412	0.00073165	1.69611	0.0243879	1.52305	0.00104946	-2.24587
Os01g0369500|mRNA|AK100805|CDS+3'UTR	0.552722	1.17186	0.841125	0.853341	1.47956	1.85563	0.744732	1.48939	0.837539	1.54043	0.867918	0.0741	0.0777864	1.04182	0.519239	0.388043	0.400512	0.497067
Os01g0369600|mRNA|AK068386|CDS+3'UTR	0.954076	2.12194	0.260095	4.5833	0.826585	0.516095	0.72912	1.21294	1.6408	1.04813	0.818463	-0.382	0.0937297	-1.12331	0.311274	-0.597415	0.826217	-0.117668
Os01g0369700|mRNA|AF309382|CDS+3'UTR	0.54243	0.866187	0.730747	1.07417	1.23991	1.47021	1.67789	2.45453	0.657221	0.930952	0.348349	0.37	0.0326767	0.977999	0.0124461	1.56592	0.605302	0.190485
Os01g0369700|mRNA|AK063796|CDS+3'UTR	0.609901	1.0056	0.784472	0.994433	1.1175	1.40644	1.34419	2.31563	0.755019	0.842371	0.619972	0.174	0.106241	0.678809	0.0496297	1.17172	0.93601	0.0262065
Os01g0369700|mRNA|AK101436|CDS+3'UTR	0.622676	1.255	0.766651	1.29381	1.28185	1.63496	0.412448	1.91464	0.563519	0.796814	0.737476	0.172	0.164062	0.711623	0.99329	0.00755831	0.411521	-0.399694
Os01g0369700|mRNA|AK120046|CDS+3'UTR	0.611116	0.986508	0.83132	1.01368	1.203	1.40721	1.0544	2.47978	0.710053	0.90933	0.475837	0.242	0.071545	0.744774	0.112313	1.05836	0.884309	0.0494771
Os01g0369900|mRNA|AK100034|CDS+3'UTR	1.79082	0.914777	1.26502	1.03411	0.965562	1.06166	0.777877	2.63478	0.766229	0.967016	0.701255	-0.162	0.429431	-0.338176	0.831608	0.161594	0.22845	-0.572324
[truncated: 40,418 more rows]

## Sheet: S2-1
Table S2-1 The list of 124 differentially expressed miRNAs in rice post-meiosis panicle
ProbeName	MicroRNA family	10min		20min		1h		2h		Expression patterns
		P.Value	logFC	P.Value	logFC	P.Value	logFC	P.Value	logFC
osa-miR156a|Os01|Mature	osa-miR156	0.699089	0.188	0.123074	0.869654	0.0122195	1.8571	0.0691213	1.52969	Up-regulated
osa-miR156b|Os01|Mature		0.38331	0.435	0.207788	0.690904	0.0111074	1.86268	0.0452045	1.32615	Up-regulated
osa-miR156c|Os01|Mature		0.521953	0.352	0.244452	0.608435	0.0266253	1.63066	0.0335973	1.48152	Up-regulated
osa-miR156d|Os02|Mature		0.826346	0.111	0.138862	0.87555	0.0102971	1.91163	0.0189471	1.91897	Up-regulated
osa-miR156f|Os08|Mature		0.147655	0.277	0.0686456	0.39249	0.00228787	1.67265	0.00595608	0.977837	Up-regulated
osa-miR156g|Os09|Mature		0.358995	0.451	0.420246	0.395184	0.0289954	1.51622	0.144681	1.39328	Up-regulated
osa-miR156h|Os06|Mature		0.0807517	-0.367	0.855291	-0.0307813	0.00777654	1.4224	0.0798761	0.38659	Up-regulated
osa-miR156i|Os02|Mature		0.387568	0.433	0.322317	0.497149	0.0329028	1.51017	0.036065	1.64737	Up-regulated
osa-miR156k|Os09|Mature		0.0544101	0.607	0.00545683	1.14117	0.00321039	1.63817	0.0035169	2.68476	Up-regulated
osa-miR156l|Os04|Mature		0.0323725	-0.923	0.0606262	-0.630285	0.0183284	1.09641	0.166558	0.508121	Up-regulated
osa-miR159a|Os01|Mature	osa-miR159	0.0445582	-1.06	0.0179977	-1.41376	0.345081	-0.369249	0.383886	-0.369176	Down-regulated
osa-miR159c|Os01|Mature		0.00746995	-2.27	0.0183397	-1.88175	0.342133	-0.524044	0.650237	-0.244611	Down-regulated
osa-miR159d|Os01|Mature		0.00669596	-2.23	0.0140363	-1.94371	0.367688	-0.495917	0.693602	-0.210263	Down-regulated
osa-miR159e|Os01|Mature		0.00772792	-2.17	0.0144945	-1.9736	0.375726	-0.501101	0.893668	-0.072711	Down-regulated
osa-miR159f|Os01|Mature		0.0138778	-1.92	0.0201791	-1.89097	0.390478	-0.476192	0.308855	0.586235	Down-regulated
osa-miR160a|Os02|Mature	osa-miR160	0.0186266	1.01	0.00318017	1.18845	0.0019399	1.71986	0.0008772	1.49286	Up-regulated
osa-miR160b|Os06|Mature		0.0123576	1.11	0.00177001	1.28026	0.0016893	1.7725	0.00174272	1.41672	Up-regulated
osa-miR160c|Os08|Mature		0.0109582	1.13	0.00223524	1.21285	0.00155318	1.78776	0.00126184	1.51355	Up-regulated
osa-miR160d|Os03|Mature		0.00687916	1.1	0.00212596	1.24958	0.00131953	1.84784	0.00160021	1.46528	Up-regulated
osa-miR160e|Os07|Mature		0.00433197	1.25	0.00080604	1.55005	0.00160839	1.91211	0.0004838	2.64642	Up-regulated
osa-miR160f|Os08|Mature		0.274273	0.335	0.0313916	0.51249	0.00688266	1.24763	0.306519	-0.190156	Up-regulated
osa-miR162b|Os04|Mature	osa-miR162	0.0114914	2.12	0.00395641	2.67501	0.00317245	2.59645	0.00312455	2.90409	Up-regulated
osa-miR164a|Os07|Mature	osa-miR164	0.834338	-0.0695	0.398349	0.147041	0.0234862	1.07829	0.0931722	1.19664	Up-regulated
osa-miR164c|Os05|Mature		0.00919713	1.28	0.0030644	1.83442	0.00168723	2.20729	0.00346962	2.54338	Up-regulated
osa-miR164e|Os03|Mature		0.078233	0.535	0.0311698	0.725459	0.00926211	1.79873	0.00335915	1.74641	Up-regulated
osa-miR166e|Os03|Mature	osa-miR166	0.026802	1.01	0.00327036	1.1832	0.00547274	1.42953	0.00244641	1.38455	Up-regulated
osa-miR166g|Os12|Mature		0.019962	0.965	0.00256143	1.15264	0.00842041	1.20107	0.00160033	1.82473	Up-regulated
osa-miR166h|Os02|Mature		0.0288948	0.977	0.00216195	1.257	0.0100567	1.15802	0.00163371	1.86468	Up-regulated
osa-miR166i|Os03|Mature		0.00118868	1.39	0.00097436	1.355	0.00590248	1.29014	0.00153798	1.39249	Up-regulated
osa-miR166k|Os02|Mature		0.00744258	1	0.00507468	1.40932	0.00184319	1.87222	0.00805776	1.32924	Up-regulated
osa-miR166l|Os09|Mature		0.0129678	1.88	0.00702999	2.2568	0.0425322	1.53285	0.0138671	1.88142	Up-regulated
osa-miR166m|Os08|Mature		0.027396	1.06	0.00210734	1.39767	0.0111591	1.16912	0.0482953	1.00929	Up-regulated
osa-miR167a|Os12|Mature	osa-miR167	0.753543	0.142	0.0277489	1.45233	0.0992943	1.07582	0.0243657	1.64877	Up-regulated
osa-miR167b|Os03|Mature		0.148347	0.78	0.0472725	1.33658	0.0741415	1.08313	0.0487446	1.71743	Up-regulated
osa-miR167c|Os03|Mature		0.299213	0.551	0.0853236	1.08666	0.0287297	1.50104	0.0129237	2.1944	Up-regulated
osa-miR167d|Os07|Mature		0.0899465	0.918	0.0259012	1.45027	0.0846295	1.57284	0.0204484	1.71825	Up-regulated
osa-miR167f|Os10|Mature		0.0822947	1.2	0.0378364	1.32407	0.0253849	1.51794	0.0150198	1.80445	Up-regulated
osa-miR167g|Os03|Mature		0.211284	0.45	0.088621	0.785338	0.0357809	1.0211	0.0176103	1.32842	Up-regulated
osa-miR167h|Os12|Mature		0.0599927	0.635	0.00673046	1.29035	0.0275328	1.30329	0.0914209	0.775929	Up-regulated
osa-miR167i|Os06|Mature		0.0696648	1.04	0.0194099	1.70347	0.00754583	2.07043	0.0251009	1.5939	Up-regulated
osa-miR167j|Os01|Mature		0.0901848	0.969	0.0334732	1.42361	0.0204211	1.64817	0.040717	1.61508	Up-regulated
osa-miR168a|Os02|Mature	osa-miR168	0.833591	-0.0565	0.787204	0.0648947	0.889612	-0.0767627	0.00259896	-1.52701	Down-regulated
osa-miR168b|Os02|Mature		0.00193983	1.89	0.00079585	2.4778	0.00376915	1.88892	0.00203114	2.40212	Up-regulated
osa-miR169a|Os01|Mature	osa-miR169	0.0232934	1.53	0.0158395	1.72589	0.046766	1.52137	0.00666951	2.3929	Up-regulated
osa-miR169d|Os09|Mature		0.30843	0.526	0.594287	0.282958	0.0475111	1.41166	0.0547078	1.25994	Up-regulated
osa-miR169e|Os02|Mature		0.02255	1.84	0.154674	0.935624	0.076893	1.17473	0.0135277	2.16369	Up-regulated
osa-miR169g|Os04|Mature		0.0151123	-1.78	0.100354	-1.03056	0.438128	-0.376718	0.983703	-0.00919629	Down-regulated
osa-miR169h|Os08|Mature		0.549255	-0.247	0.963986	0.0174384	0.160113	0.671471	0.0348568	1.31188	Up-regulated
osa-miR169n|Os11|Mature		0.0377955	-1.52	0.16831	-0.761907	0.995411	0.00336168	0.945335	0.0390148	Down-regulated
osa-miR169o|Os11|Mature		0.00750912	-2.26	0.0198315	-1.73708	0.417967	-0.456025	0.923262	-0.0534601	Down-regulated
osa-miR169p|Os08|Mature		0.18979	0.689	0.058708	1.09999	0.0227401	1.63132	0.0151784	1.78742	Up-regulated
osa-miR171g|Os07|Mature	osa-miR171	0.00304531	1.69	0.00021525	2.1852	0.00189267	1.73832	0.00425846	1.49217	Up-regulated
osa-miR171h|Os04|Mature		0.0739082	1.36	0.0118619	2.15464	0.010715	2.17424	0.0862459	1.32402	Up-regulated
osa-miR172a|Os09|Mature	osa-miR172	0.00630743	-2.23	0.3407	-0.765901	0.30421	-0.561133	0.565121	0.26832	Down-regulated
osa-miR172d|Os02|Mature		0.0072672	-2.19	0.0130318	-1.93813	0.335145	-0.529332	0.690828	-0.214999	Down-regulated
osa-miR319a|Os01|Mature	osa-miR319	0.0196072	0.933	0.00658729	1.53973	0.029809	1.01316	0.0303533	1.26335	Up-regulated
osa-miR319b|Os01|Mature		0.0775306	0.744	0.0537343	0.905687	0.0209296	1.29632	0.0332845	1.26134	Up-regulated
osa-miR390|Os03|Mature	osa-miR390	0.175495	0.743	0.080801	0.910777	0.0466917	1.18652	0.0288837	1.59315	Up-regulated
osa-miR394|Os02|Mature	osa-miR394	0.00217112	1.55	0.00245995	1.60066	0.00349721	1.65943	0.00189144	2.00352	Up-regulated
osa-miR395a|Os04|Mature	osa-miR395	0.0276631	1.22	0.00820923	1.71824	0.0056549	1.85826	0.002961	2.63481	Up-regulated
osa-miR395b|Os04|Mature		0.0195265	1.04	0.0393628	0.892977	0.0073743	1.41546	0.00834391	2.00646	Up-regulated
osa-miR395c|Os04|Mature		0.0340457	-1.71	0.0210787	-1.86555	0.342895	-0.5156	0.650336	-0.244228	Down-regulated
osa-miR395d|Os04|Mature		0.205972	0.93	0.211318	1.06285	0.0161214	1.73213	0.00228068	2.58716	Up-regulated
osa-miR395e|Os04|Mature		0.127418	0.954	0.174212	1.02658	0.0795492	1.11728	0.01089	2.24382	Up-regulated
osa-miR395f|Os04|Mature		0.00863227	1.7	0.0113292	1.50814	0.0701234	1.25488	0.0296496	1.37293	Up-regulated
osa-miR395g|Os04|Mature		0.228371	0.38	0.0329345	0.953857	0.0231985	0.926439	0.00068818	1.76656	Up-regulated
osa-miR395h|Os08|Mature		0.168737	0.86	0.180813	1.05979	0.0747787	1.06497	0.0192506	1.89795	Up-regulated
osa-miR395i|Os08|Mature		0.107582	1.18	0.0332393	1.58082	0.0873111	1.01257	0.0173549	1.97976	Up-regulated
osa-miR395j|Os08|Mature		0.115536	0.715	0.0516368	1.05747	0.0238252	1.08342	0.0191296	1.83451	Up-regulated
osa-miR395k|Os08|Mature		0.0631293	1.19	0.040556	1.39801	0.0509596	1.30443	0.0109292	1.98839	Up-regulated
osa-miR395m|Os04|Mature		0.152808	0.945	0.125147	1.14607	0.059193	1.22962	0.0141481	2.23397	Up-regulated
osa-miR395n|Os04|Mature		0.110062	0.645	0.0569637	0.822298	0.0117488	1.19868	0.00781523	1.47752	Up-regulated
osa-miR395o|Os04|Mature		0.0085824	-2.21	0.0198876	-1.87408	0.332187	-0.550351	0.72375	-0.188812	Down-regulated
osa-miR395p|Os04|Mature		0.117201	1.16	0.0842394	1.2812	0.0180573	1.64914	0.0149318	2.21419	Up-regulated
osa-miR395q|Os04|Mature		0.167626	1.1	0.230695	0.912398	0.139588	1.07276	0.0175243	1.89057	Up-regulated
osa-miR395r|Os04|Mature		0.0700312	0.957	0.0287961	1.26008	0.228996	0.8956	0.00117301	2.33175	Up-regulated
osa-miR395s|Os04|Mature		0.0257765	1.23	0.0266677	1.17462	0.0052443	1.7957	0.0006888	3.02969	Up-regulated
osa-miR395w|Os09|Mature		0.047825	0.95	0.100926	1.3822	0.0755365	1.0443	0.0250064	1.48822	Up-regulated
osa-miR396b|Os06|Mature	osa-miR396	0.0778819	-0.991	0.0276117	-1.49358	0.367387	-0.469245	0.494421	-0.366074	Down-regulated
osa-miR398a|Os10|Mature	osa-miR398	0.00186796	1.57	0.00113883	1.85442	0.00375067	1.84337	0.00754613	2.32425	Up-regulated
osa-miR398b|Os07|Mature		0.00018561	2.11	0.00039942	2.02422	0.00081871	2.12808	0.00049635	2.334	Up-regulated
osa-miR399a|Os01|Mature	osa-miR399	0.0229051	1.14	0.0114742	1.45314	0.0252696	1.55908	0.0154122	1.44953	Up-regulated
osa-miR399b|Os02|Mature		0.0403534	1.17	0.0396534	1.33328	0.0491668	1.82452	0.0316602	1.46089	Up-regulated
osa-miR399c|Os05|Mature		0.0607806	0.999	0.0299822	1.37518	0.00764964	1.90215	0.0747012	0.924669	Up-regulated
osa-miR399d|Os06|Mature		0.00891593	1.14	0.00928017	1.31326	0.0115318	1.99637	0.0111401	1.26241	Up-regulated
osa-miR399e|Os01|Mature		0.176584	0.635	0.0262517	1.23747	0.0177752	1.59857	0.011242	2.10537	Up-regulated
osa-miR399f|Os06|Mature		0.199959	0.677	0.058852	1.16917	0.0145358	1.78211	0.0134801	2.0994	Up-regulated
osa-miR399g|Os02|Mature		0.236821	0.597	0.0532141	1.13039	0.00860505	2.19614	0.0128165	1.81478	Up-regulated
osa-miR399h|Os05|Mature		0.0564231	1.23	0.0300301	1.55705	0.0239508	1.87945	0.00999942	2.24526	Up-regulated
osa-miR399i|Os02|Mature		0.00069023	1.64	0.00043251	1.9515	0.0008271	2.1849	0.00045768	2.31371	Up-regulated
osa-miR399k|Os05|Mature		0.0538452	0.985	0.025733	1.25861	0.0108844	1.71155	0.0120618	1.71519	Up-regulated
osa-miR408|Os01|Mature	osa-miR408	0.00163443	1.3	0.00070039	2.21984	0.00197551	1.84526	0.0240298	0.928393	Up-regulated
osa-miR413|Os12|Mature	osa-miR413	0.0101999	1.24	0.005656	2.01356	0.0392192	2.42255	0.00239974	1.36138	Up-regulated
osa-miR414|Os11|Mature	osa-miR414	0.00148337	1.32	0.00047989	1.79284	0.00722743	1.48318	0.00291124	1.13462	Up-regulated
[truncated: 31 more rows]

## Sheet: S2-2
Table S2-2 The mature sequences of 124 differentially expressed miRNAs
[truncated: 162 more rows]

[truncated: 4 more sheets: S3-1, S3-2, S3-3, S4]
